# Supplementary material for: The diversity of quinoa morphological traits and seed metabolic composition
Source: Sci Data. 2022 Jun 20;9:323. doi: 10.1038/s41597-022-01399-y (PMC9209433; doi:10.1038/s41597-022-01399-y)
Supplement: Supplementary file 1 — Supplementary Table 1.xks [file 41597_2022_1399_MOESM1_ESM.xlsx]

## Sheet: Table S1 Morphological Traits
Supplementary Table 1. Morphological traits.
S.N.	ICBA Number (accesion number)	Genotype	Species	Provider	Country	Status	Origin	Panicle color	Panicle shape	Panicle density	Lodging	Days to flowering	Plant height (cm)	No. of primary branches/plant	No.of panicles/plant	Panicle length (cm)	Plant dry weight (g)	Seed weight (g)
	ICBA Number (accesion Number)
1	ICBA01565	Ames 13215	Chenopodium quinoa Willd.	USDA	USA	Cultivar	Bolivia	2	2	2	3	68	60.2	10	10	19.6	97.8	24.6
2	ICBA01567	Ames 13217	Chenopodium quinoa Willd.	USDA	USA	Cultivar	Bolivia	2	3	2	3	67	92.35	8	8	22.9	91.45	33.8
3	ICBA01571	Ames 13719	Chenopodium quinoa Willd.	USDA	USA	Cultivar	USA	13	2	2	3	53	82.55	12.5	12.5	22.05	138.85	66.95
4	ICBA01572	Ames 13721	Chenopodium quinoa Willd.	USDA	USA	Cultivar	USA	13	1	3	3	53	39.8	4	3.5	15.95	24.9	11.6
5	ICBA01575	Ames 13724	Chenopodium quinoa Willd.	USDA	USA	Cultivar	USA	13	3	1	2	54	64.95	12	12	16.7	61.75	21.6
6	ICBA12637	Ames 13725	Chenopodium quinoa Willd.	USDA	USA	Cultivar	USA	13	2	2	1	53	70.85	12.5	12.5	18.2	50.55	26.15
7	ICBA01576	Ames 13726	Chenopodium quinoa Willd.	USDA	USA	Cultivar	USA	2	3	2	1	59	80.1	8.5	8.5	21.6	90.3	31.35
8	ICBA01577	Ames 13727	Chenopodium quinoa Willd.	USDA	USA	Cultivar	USA	13	2	2	3	61	91.45	6	6	19.35	63.75	25.75
9	ICBA01578	Ames 13728	Chenopodium quinoa Willd.	USDA	USA	Cultivar	USA	13	3	2	1	60	71.85	6.5	6.5	18.4	69.2	26.4
10	ICBA01579	Ames 13729	Chenopodium quinoa Willd.	USDA	USA	Cultivar	USA	13	2	2	3	59	57.3	8.5	8.5	20.3	48.35	27.9
11	ICBA01580	Ames 13730	Chenopodium quinoa Willd.	USDA	USA	Cultivar	USA	13	3	2	3	59	83.15	9	9	22.05	76.25	31.6
12	ICBA01581	Ames 13731	Chenopodium quinoa Willd.	USDA	USA	Cultivar	USA	13	2	2	2	60	77.95	15	15	21.55	75.5	41.3
13	ICBA01584	Ames 13734	Chenopodium quinoa Willd.	USDA	USA	Cultivar	USA	13	2	2	3	59	92.95	14.5	14.5	24.55	140.35	67.1
14	ICBA01585	Ames 13735	Chenopodium quinoa Willd.	USDA	USA	Cultivar	USA	13	1	3	3	61	83.8	12.5	12.5	19.45	70.5	31.15
15	ICBA01586	Ames 13736	Chenopodium quinoa Willd.	USDA	USA	Cultivar	USA	2	3	2	3	53	88.6	3	3	19	46.6	15.5
16	ICBA01587	Ames 13737	Chenopodium quinoa Willd.	USDA	USA	Cultivar	USA	13	3	2	2	68	87.45	8	8	21.1	89.6	38.9
17	ICBA01588	Ames 13738	Chenopodium quinoa Willd.	USDA	USA	Cultivar	USA	13	2	2	1	61	77.75	10	10	25.65	67.2	22.9
18	ICBA01589	Ames 13740	Chenopodium quinoa Willd.	USDA	USA	Cultivar	USA	2	2	2	2	54	75.35	14	14	18.8	66.7	39.4
19	ICBA01592	Ames 13742	Chenopodium quinoa Willd.	USDA	USA	Cultivar	USA	13	3	2	2	67	66.4	14	14	19.7	82.75	35.8
20	ICBA01594	Ames 13744	Chenopodium quinoa Willd.	USDA	USA	Cultivar	USA	13	1	3	3	53	61.9	10.5	10.5	18.1	46.9	19.75
21	ICBA01598	Ames 13748	Chenopodium quinoa Willd.	USDA	USA	Cultivar	USA	2	3	1	3	53	64.35	8	8	14.35	66.55	34.1
22	ICBA01599	Ames 13749	Chenopodium quinoa Willd.	USDA	USA	Cultivar	USA	13	1	2	2	53	75.45	9	9	23.4	86.5	33.5
23	ICBA01600	Ames 13750	Chenopodium quinoa Willd.	USDA	USA	Cultivar	USA	13	2	2	3	60	115.4	15	15	22.3	99.1	15.5
24	ICBA01601	Ames 13751	Chenopodium quinoa Willd.	USDA	USA	Cultivar	USA	13	2	2	3	59	44.95	9.5	9.5	13.1	27.95	17.4
25	ICBA01602	Ames 13752	Chenopodium quinoa Willd.	USDA	USA	Cultivar	USA	6	2	2	3	59	52.75	7.5	7.5	14.95	42.8	18
26	ICBA01605	Ames 13755	Chenopodium quinoa Willd.	USDA	USA	Cultivar	USA	13	1	2	3	69	71.4	8.5	8.5	17.25	59.45	23.95
27	ICBA01608	Ames 13758	Chenopodium quinoa Willd.	USDA	USA	Cultivar	USA	13	2	2	3	54	56.4	8.5	8.5	15.55	47.6	18.85
28	ICBA01611	Ames 13761	Chenopodium quinoa Willd.	USDA	USA	Cultivar	USA	13	2	2	3	54	82.45	15.5	15.5	23.85	83.5	45.4
29	ICBA01612	Ames 13762	Chenopodium quinoa Willd.	USDA	USA	Cultivar	USA	13	2	2	1	53	75.7	11	11	22.65	42	20.9
30	ICBA12672	Ames 19046	Chenopodium quinoa Willd.	USDA	USA	Cultivar	USA	13	3	1	2	61	141.5	9.5	9.5	41.5	128.35	28.4
31	ICBA01613	Ames 19047	Chenopodium quinoa Willd.	USDA	USA	Cultivar	USA	13	2	1	1	54	84.8	11	11	20.9	99.5	41.45
32	ICBA01645	Ames 22153	Chenopodium quinoa Willd.	USDA	USA	Cultivar	CHL	13	1	3	1	54	67.1	13	13	22.55	55.65	24.15
33	ICBA01646	Ames 22154	Chenopodium quinoa Willd.	USDA	USA	Cultivar	CHL	13	1	2	3	60	57.8	8	8	14.9	60	20.1
34	ICBA01648	Ames 22156	Chenopodium quinoa Willd.	USDA	USA	Cultivar	Chile	13	2	2	3	67	57.4	6.5	6.5	15.8	27.95	13.55
35	ICBA01649	Ames 22157	Chenopodium quinoa Willd.	USDA	USA	Cultivar	Chile	6	1	2	3	68	51.35	11	11	18.85	34.1	17.55
36	ICBA01651	Ames 22159	Chenopodium quinoa Willd.	USDA	USA	Cultivar	Chile	13	1	2	2	53	52.8	11	11	14.9	36.05	17.25
37	ICBA01668	PI 433232	Chenopodium quinoa Willd.	USDA	USA	Cultivar	Chile	6	1	2	3	59	68.75	13.5	13.5	16.05	35.45	14.8
38	ICBA13717	PI 433379	Chenopodium formosanum Koidz	USDA	USA	Cultivar	Taiwan	2	3	1	3	69	145.25	10	10	38.8	63.6	24.75
39	ICBA13720	PI 478411	Chenopodium quinoa Willd.	USDA	USA	Cultivar	Bolivia	2	2	2	2	60	34.1	4	4	7.05	15.05	3.1
40	ICBA13728	PI 510539	Chenopodium quinoa Willd.	USDA	USA	Cultivar	Peru	2	2	2	3	54	86.25	8	8	27.85	95.35	16.75
41	ICBA13730	PI 510545	Chenopodium quinoa Willd.	USDA	USA	Cultivar	Peru	8	1	3	1	54	60.95	8.5	8.5	22.9	51.95	18.15
42	ICBA13734	PI 568156	Chenopodium quinoa Willd.	USDA	USA	Cultivar	Mexico	8	3	1	3	53	91.15	18	18	28.8	82.75	34.35
43	ICBA13735	PI 584524	Chenopodium quinoa Willd.	USDA	USA	Cultivar	Chile	13	3	2	3	61	88.55	16.5	16.5	20.85	101.05	53.55
44	ICBA13749	PI 614885	Chenopodium quinoa Willd.	USDA	USA	Cultivar	Chile	6	1	3	1	59	43.5	5.5	5.5	13.45	8.9	5.7
45	ICBA13750	PI 614887	Chenopodium quinoa Willd.	USDA	USA	Cultivar	Chile	13	2	3	3	61	57.2	8.5	8.5	10.75	62.45	15.35
46	ICBA13764	PI 634917	Chenopodium quinoa Willd.	USDA	USA	Cultivar	Chile	13	2	2	3	59	89.85	15	15	23.35	90.55	50.85
47	ICBA13767	PI 634920	Chenopodium quinoa Willd.	USDA	USA	Cultivar	Chile	13	2	2	3	59	85.35	17.5	17.5	24.45	122.3	64
48	ICBA13768	PI 634923	Chenopodium quinoa Willd.	USDA	USA	Cultivar	Chile	13	1	3	1	53	83.75	15.5	15.5	21.95	186.05	77.9
49	ICBA13769	PI 634924	Chenopodium quinoa Willd.	USDA	USA	Cultivar	Chile	13	2	2	3	59	67.45	12	12	15.85	64	28.25
50	ICBA13771	PI 642741	Chenopodium quinoa Willd.	USDA	USA	Cultivar	Bolivia	13	3	2	3	59	97.85	16	16	25	139.35	33.25
51	ICBA13778	PI 658741	Chenopodium album L.	USDA	USA	Cultivar	India	8	3	1	3	53	87.1	12	12	24.6	111.4	8.95
52	ICBA13781	PI 665275	Chenopodium quinoa Willd.	USDA	USA	Cultivar	Bolivia	8	1	3	2	55	51.5	4.5	4.5	13.3	36.55	14.45
53	ICBA13782	PI 665276	Chenopodium quinoa Willd.	USDA	USA	Cultivar	Bolivia	13	2	2	3	59	77.05	10	10	21.95	94.25	19.35
54	ICBA13783	PI 665283	Chenopodium quinoa Willd.	USDA	USA	Cultivar	USA	13	3	2	1	59	83.85	15.5	15.5	21.5	99.3	54.05
55	ICBA13789	PI 666310	Chenopodium quinoa Willd.	USDA	USA	Cultivar		13	2	3	3	61	87.65	12.5	12.5	20.15	141.3	21.7
57	ICBA01663	NSL 106398	Chenopodium quinoa Willd.	USDA	USA	Cultivar	Chile	13	2	2	1	59	88.85	8	8	25.25	89.25	38.7
58	ICBA01654	NSL 86628	Chenopodium quinoa Willd.	USDA	USA	Cultivar	USA	13	3	2	3	61	100.45	4.5	4.5	25.65	58.65	18
59	ICBA01656	NSL 91567	Chenopodium quinoa Willd.	USDA	USA	Cultivar	USA	8	1	3	3	59	68.75	15.5	15.5	16.1	81.05	33.3
60	ICBA12711	CHEN 114	Chenopodium quinoa Willd.	IPK	Germany	Cultivar	Bolivia	2	3	1	3	61	71.8	8.5	8.5	23.05	95.9	33
61	ICBA12716	CHEN 122	Chenopodium quinoa Willd.	IPK	Germany	Cultivar	Bolivia	13	2	2	3	67	108.05	7	7	25.9	70.5	21.9
62	ICBA12719	CHEN 127	Chenopodium quinoa Willd.	IPK	Germany	Cultivar	Bolivia	2	3	1	3	59	56.85	8	8	18.45	46.55	15.25
63	ICBA12720	CHEN 128	Chenopodium quinoa Willd.	IPK	Germany	Cultivar	Bolivia	8	3	1	3	53	63.2	12.5	12.5	24.9	92.5	49.5
64	ICBA12724	CHEN 135	Chenopodium quinoa Willd.	IPK	Germany	Cultivar	Bolivia	2	3	2	3	68	66.3	9	9	22.2	106.7	37.8
65	ICBA12731	CHEN 147	Chenopodium quinoa Willd.	IPK	Germany	Cultivar	Bolivia	8	2	2	3	59	54.8	8	8	18.35	31.05	12.25
66	ICBA12734	CHEN 150	Chenopodium quinoa Willd.	IPK	Germany	Cultivar	Bolivia	8	3	2	3	54	78.45	9	9	21.75	112.6	53.3
67	ICBA12735	CHEN 152	Chenopodium quinoa Willd.	IPK	Germany	Cultivar	Bolivia	2	3	1	3	54	78	9.5	9.5	20.7	143.05	57.35
68	ICBA12743	CHEN 168	Chenopodium quinoa Willd.	IPK	Germany	Cultivar	Bolivia	8	3	2	3	54	47.25	7.5	7.5	15.75	30.5	12.75
69	ICBA12749	CHEN 172	Chenopodium quinoa Willd.	IPK	Germany	Cultivar	Bolivia	8	2	2	3	59	40.5	5.5	5.5	11.9	21.6	8.7
70	ICBA12750	CHEN 175	Chenopodium quinoa Willd.	IPK	Germany	Cultivar	Bolivia	8	2	3	3	53	57.25	7.5	7.5	17.05	65.95	34.75
71	ICBA12753	CHEN 187	Chenopodium quinoa Willd.	IPK	Germany	Cultivar	Bolivia	8	2	2	2	59	61.3	5.5	5.5	19.5	58.25	24.5
72	ICBA12754	CHEN 188	Chenopodium quinoa Willd.	IPK	Germany	Cultivar	Bolivia	8	1	3	1	54	63.85	8	8	19.55	60.7	24.35
73	ICBA12761	CHEN 193	Chenopodium quinoa Willd.	IPK	Germany	Cultivar	Peru	2	2	1	3	54	87.6	15.5	15.5	20.6	129.1	53.05
74	ICBA12764	CHEN 197	Chenopodium quinoa Willd.	IPK	Germany	Cultivar	Bolivia	6	2	2	1	53	57.9	8	8	15.25	45.75	26.2
75	ICBA12765	CHEN 198	Chenopodium quinoa Willd.	IPK	Germany	Cultivar	Peru	2	3	1	3	54	70.75	9.5	9.5	24.8	73.55	19.15
76	ICBA12766	CHEN 200	Chenopodium quinoa Willd.	IPK	Germany	Cultivar	Bolivia	13	2	2	2	70	82.45	11	10.5	15	73.4	36.75
77	ICBA12767	CHEN 205	Chenopodium quinoa Willd.	IPK	Germany	Cultivar	Peru	2	2	2	2	54	81.5	6	6	25.95	53.1	17.4
78	ICBA12768	CHEN 206	Chenopodium quinoa Willd.	IPK	Germany	Cultivar	Peru	2	3	2	3	53	68.6	9.5	9.5	22.8	71.05	33.3
79	ICBA12770	CHEN 208	Chenopodium quinoa Willd.	IPK	Germany	Cultivar	Peru	2	3	1	3	59	84.3	10	10	24.15	125.15	32.3
80	ICBA12773	CHEN 212	Chenopodium quinoa Willd.	IPK	Germany	Cultivar	Peru	13	3	2	2	67	74.35	12.5	12.5	20.5	63.7	21.5
81	ICBA12774	CHEN 215	Chenopodium quinoa Willd.	IPK	Germany	Cultivar	Peru	2	3	1	3	59	95.35	12	12	23.4	93.95	53.05
82	ICBA12776	CHEN 217	Chenopodium quinoa Willd.	IPK	Germany	Cultivar	Peru	2	3	2	3	68	77.7	11.5	11.5	23.3	57.95	13.55
83	ICBA12777	CHEN 218	Chenopodium quinoa Willd.	IPK	Germany	Cultivar	Peru	2	3	2	3	59	59.8	6	6	23.4	11.8	6.15
84	ICBA12778	CHEN 219	Chenopodium quinoa Willd.	IPK	Germany	Cultivar	Bolivia	8	3	3	3	54	47.45	6	6	18.6	29.7	10.05
85	ICBA12782	CHEN 224	Chenopodium quinoa Willd.	IPK	Germany	Cultivar	Peru	2	3	2	3	54	81.6	11.5	11.5	30.1	26.35	14.05
86	ICBA12783	CHEN 225	Chenopodium quinoa Willd.	IPK	Germany	Cultivar	Peru	2	3	1	2	53	91.35	6	6	28.35	36.7	6.3
87	ICBA12784	CHEN 226	Chenopodium quinoa Willd.	IPK	Germany	Cultivar	Bolivia	2	2	2	3	53	53.7	8.5	8.5	14.85	30.85	10.9
88	ICBA12786	CHEN 231	Chenopodium quinoa Willd.	IPK	Germany	Cultivar	Bolivia	8	1	3	3	67	30.75	5	5	9.7	20.35	9.6
89	ICBA12789	CHEN 235	Chenopodium quinoa Willd.	IPK	Germany	Cultivar	Bolivia	13	2	2	2	59	65.45	7.5	7.5	23.85	30.95	10.9
90	ICBA12793	CHEN 241	Chenopodium quinoa Willd.	IPK	Germany	Cultivar	Bolivia	2	3	3	3	59	47.4	8.5	8.5	18.35	29	13.3
91	ICBA12794	CHEN 242	Chenopodium quinoa Willd.	IPK	Germany	Cultivar	Bolivia	13	3	2	2	54	97.45	8	8	18.9	58.5	22.8
92	ICBA12797	CHEN 245	Chenopodium quinoa Willd.	IPK	Germany	Cultivar	Peru	2	3	1	3	59	82.85	9.5	9.5	24	141.05	31.15
93	ICBA12799	CHEN 251	Chenopodium quinoa Willd.	IPK	Germany	Cultivar	Peru	13	1	3	3	67	63.8	7.5	7.5	21.7	52.9	19.4
94	ICBA12801	CHEN 254	Chenopodium quinoa Willd.	IPK	Germany	Cultivar	Peru	8	2	2	3	60	86.05	6.5	6.5	24.45	84.45	15.65
95	ICBA12812	CHEN 281	Chenopodium quinoa Willd.	IPK	Germany	Cultivar	Peru	8	3	2	2	53	54.95	7.5	7.5	20.25	20.9	7.95
96	ICBA12814	CHEN 286	Chenopodium quinoa Willd.	IPK	Germany	Cultivar	Peru	8	3	1	3	61	89.65	12	12	24.55	139.9	55.15
97	ICBA12817	CHEN 291	Chenopodium quinoa Willd.	IPK	Germany	Cultivar	Peru	2	3	1	3	53	63.8	7.5	7.5	18.35	47.95	12.65
98	ICBA12819	CHEN 294	Chenopodium quinoa Willd.	IPK	Germany	Cultivar	Peru	2	2	2	1	61	46.2	3.5	3.5	18.4	11.15	5
99	ICBA12820	CHEN 297	Chenopodium quinoa Willd.	IPK	Germany	Cultivar	Peru	13	3	2	3	59	67.85	6	6	19.35	24.1	1.4
100	ICBA12821	CHEN 298	Chenopodium quinoa Willd.	IPK	Germany	Cultivar	Peru	2	3	1	1	59	79.05	7	7	18.9	81.3	37.1
101	ICBA12824	CHEN 302	Chenopodium quinoa Willd.	IPK	Germany	Cultivar	Peru	2	2	1	3	54	76.8	8.5	8.5	19.9	94.45	43.2
102	ICBA12825	CHEN 304	Chenopodium quinoa Willd.	IPK	Germany	Cultivar	Peru	2	3	2	3	54	92.65	5	5	27.9	38.75	14.85
103	ICBA12830	CHEN 330	Chenopodium quinoa Willd.	IPK	Germany	Cultivar	Peru	13	3	2	3	59	68.4	10	10	21.8	60	24.3
104	ICBA12831	CHEN 331	Chenopodium quinoa Willd.	IPK	Germany	Cultivar	Peru	2	3	3	3	54	80.75	10.5	10.5	25.1	38.1	16.5
105	ICBA12833	CHEN 333	Chenopodium quinoa Willd.	IPK	Germany	Cultivar	Peru	2	3	3	3	52	75.35	5	5	23.05	64.85	12.6
106	ICBA12835	CHEN 335	Chenopodium quinoa Willd.	IPK	Germany	Cultivar	Peru	13	2	1	3	60	110.65	15.5	15.5	30.6	215.1	64.55
107	ICBA12838	CHEN 338	Chenopodium quinoa Willd.	IPK	Germany	Cultivar	Peru	13	3	2	1	67	66.75	4	4	19.15	30.75	8.15
108	ICBA12840	CHEN 340	Chenopodium quinoa Willd.	IPK	Germany	Cultivar	Peru	2	2	2	3	68	54.9	4.5	4.5	10.8	15.6	2.5
109	ICBA12848	CHEN 348	Chenopodium quinoa Willd.	IPK	Germany	Cultivar	Peru	2	3	1	3	60	92.1	7.5	7.5	21.05	71.35	12.95
110	ICBA12854	CHEN 354	Chenopodium quinoa Willd.	IPK	Germany	Cultivar	Peru	2	3	2	3	60	58.35	7.5	7.5	16.6	59.55	11.65
111	ICBA12856	CHEN 358	Chenopodium quinoa Willd.	IPK	Germany	Cultivar	Peru	13	3	1	3	60	80.4	15	15	24.95	134.05	66.4
112	ICBA12857	CHEN 359	Chenopodium quinoa Willd.	IPK	Germany	Cultivar	Peru	13	2	3	2	61	82.95	5.5	5.5	23.8	75.65	15.35
113	ICBA12868	CHEN 374	Chenopodium quinoa Willd.	IPK	Germany	Cultivar	Peru	2	3	2	3	70	86.95	5	5	27.85	50.9	20.5
114	ICBA12869	CHEN 376	Chenopodium quinoa Willd.	IPK	Germany	Cultivar	Peru	2	3	1	3	67	80.35	6.5	6.5	24.7	47.8	7.25
115	ICBA12871	CHEN 382	Chenopodium quinoa Willd.	IPK	Germany	Cultivar	Peru	13	3	2	3	68	85.4	7	7	24.6	97.4	28.7
116	ICBA12872	CHEN 384	Chenopodium quinoa Willd.	IPK	Germany	Cultivar	Peru	2	2	1	3	59	89	10	10	21.9	168.45	34.55
117	ICBA12877	CHEN 389	Chenopodium quinoa Willd.	IPK	Germany	Cultivar	Peru	2	2	3	3	54	64.85	8.5	8.5	18.9	46.1	16.55
118	ICBA12878	CHEN 390	Chenopodium quinoa Willd.	IPK	Germany	Cultivar	Peru	2	3	2	3	67	59.95	7	7	19.05	25.4	8
119	ICBA12883	CHEN 397	Chenopodium quinoa Willd.	IPK	Germany	Cultivar	Peru	2	3	1	3	61	78.65	9.5	9.5	25.75	91.15	31.2
120	ICBA12885	CHEN 399	Chenopodium quinoa Willd.	IPK	Germany	Cultivar	Peru	2	3	2	3	53	89.3	7	7	25.8	77.45	25.15
121	ICBA12886	CHEN 400	Chenopodium quinoa Willd.	IPK	Germany	Cultivar	Peru	2	3	1	3	53	80.95	6.5	6.5	20.35	89	21.2
122	ICBA12887	CHEN 401	Chenopodium quinoa Willd.	IPK	Germany	Cultivar	Peru	2	3	2	2	53	69.75	6.5	6.5	21.85	104.9	22.3
123	ICBA12892	CHEN 409	Chenopodium quinoa Willd.	IPK	Germany	Cultivar	Peru	2	3	2	3	67	66.25	7.5	7.5	22.2	74.1	27.65
124	ICBA12894	CHEN 412	Chenopodium quinoa Willd.	IPK	Germany	Cultivar	Peru	13	3	2	3	53	94.95	6.5	6.5	32.95	50.9	10.05
125	ICBA12895	CHEN 413	Chenopodium quinoa Willd.	IPK	Germany	Cultivar	Peru	2	2	2	3	59	79.45	7	7	18.05	61.55	14.4
126	ICBA12897	CHEN 415	Chenopodium quinoa Willd.	IPK	Germany	Cultivar	Peru	2	3	1	2	59	71.35	10.5	10.5	19.3	76.4	28.4
127	ICBA12900	CHEN 424	Chenopodium quinoa Willd.	IPK	Germany	Cultivar	Peru	8	3	2	3	59	68.4	7	7	20.25	38.75	10.15
128	ICBA12903	CHEN 428	Chenopodium quinoa Willd.	IPK	Germany	Cultivar	Peru	8	2	2	3	59	81.95	7.5	7.5	23.35	113.85	20.35
129	ICBA12904	CHEN 429	Chenopodium quinoa Willd.	IPK	Germany	Cultivar	Peru	2	3	1	3	59	72.95	8	8	19.6	60.85	23.8
130	ICBA12906	CHEN 436	Chenopodium quinoa Willd.	IPK	Germany	Cultivar	Peru	8	3	2	3	54	69.85	10	10	17.9	57.1	16.1
131	ICBA12908	CHEN 440	Chenopodium quinoa Willd.	IPK	Germany	Cultivar	Peru	6	2	2	1	53	70.85	11	11	20.05	64.3	36.95
132	ICBA12912	CHEN 445	Chenopodium quinoa Willd.	IPK	Germany	Cultivar	Peru	13	3	2	3	60	98.45	10	10	30	100.6	19.35
133	ICBA12914	CHEN 451	Chenopodium quinoa Willd.	IPK	Germany	Cultivar	Peru	2	2	3	3	54	69.45	6.5	6.5	16.9	78.25	28.9
134	ICBA12920	CHEN 460	Chenopodium quinoa Willd.	IPK	Germany	Cultivar	Peru	2	3	2	3	61	82.35	4.5	4.5	23.25	69.35	11.7
135	ICBA12925	CHEN 468	Chenopodium quinoa Willd.	IPK	Germany	Cultivar	Peru	13	3	1	2	60	79.25	10.5	10.5	28.75	43.05	4.95
136	ICBA12927	CHEN 470	Chenopodium quinoa Willd.	IPK	Germany	Cultivar	Peru	13	1	3	3	60	108.8	18	18	30	154.15	47.35
137	ICBA12928	CHEN 471	Chenopodium quinoa Willd.	IPK	Germany	Cultivar	Peru	2	2	2	3	70	50	5.5	5.5	15.45	19.7	7.3
138	ICBA12929	CHEN 472	Chenopodium quinoa Willd.	IPK	Germany	Cultivar	Peru	13	1	2	3	54	77.85	14.5	14	21.15	71.15	45.15
139	ICBA12930	CHEN 473	Chenopodium quinoa Willd.	IPK	Germany	Cultivar	Peru	13	2	1	3	61	77.05	10	10	21.75	118.55	40.65
140	ICBA12931	CHEN 475	Chenopodium quinoa Willd.	IPK	Germany	Cultivar	Peru	2	3	2	2	54	72.45	13.5	13.5	18	87.7	19.65
141	ICBA12932	CHEN 480	Chenopodium quinoa Willd.	IPK	Germany	Cultivar	Peru	2	3	2	2	60	71.9	7.5	7.5	20.25	39.55	17.6
142	ICBA12933	CHEN 481	Chenopodium quinoa Willd.	IPK	Germany	Cultivar	Peru	13	3	1	2	59	75.2	12	12	22.55	55.6	17.55
143	ICBA12940	CHEN 7	Chenopodium quinoa Willd.	IPK	Germany	Cultivar		13	2	1	3	68	73.5	16	16	19.9	78.55	42.8
144	ICBA12942	CHEN 71	Chenopodium quinoa Willd.	IPK	Germany	Cultivar	Bolivia	6	2	2	1	59	52.85	12.5	12.5	17.25	39	19.6
145	ICBA12943	CHEN 89	Chenopodium quinoa Willd.	IPK	Germany	Cultivar	Peru	13	3	2	3	59	90.45	9	9	24.1	57.7	7.15
146	ICBA12944	CHEN 90	Chenopodium quinoa Willd.	IPK	Germany	Cultivar	Peru	2	3	2	3	59	49.25	9	9	16.85	30.45	12.8
147	ICBA13320	D 10000	Chenopodium quinoa Willd.	IPK	Germany	Cultivar	Peru	2	3	1	3	54	81.85	9.5	9.5	23.75	106.25	25.3
148	ICBA13321	D 10002	Chenopodium quinoa Willd.	IPK	Germany	Cultivar	Peru	13	3	1	3	67	68.45	6.5	6.5	21.25	57.25	6.95
149	ICBA13325	D 10008	Chenopodium quinoa Willd.	IPK	Germany	Cultivar	Peru	2	3	2	3	54	73.3	9	9	24.65	55.85	16.85
150	ICBA13326	D 10009	Chenopodium quinoa Willd.	IPK	Germany	Cultivar	Peru	13	3	2	3	68	67	9	9	29.85	70.95	32.45
151	ICBA13333	D 10123	Chenopodium quinoa Willd.	IPK	Germany	Cultivar	Peru	2	3	2	2	54	64.45	7	7	19.5	59.5	29.15
152	ICBA13334	D 10126	Chenopodium quinoa Willd.	IPK	Germany	Cultivar	Peru	8	3	2	1	67	71.1	5	5	20	37.2	12.35
153	ICBA13341	D 11897	Chenopodium quinoa Willd.	IPK	Germany	Cultivar	Peru	2	2	2	3	59	59.8	7.5	7.5	22	66.9	15.8
154	ICBA13347	D 11912	Chenopodium quinoa Willd.	IPK	Germany	Cultivar	Peru	8	2	2	3	60	64.55	7.5	7.5	20.2	71.9	20.35
155	ICBA13349	D 11917	Chenopodium quinoa Willd.	IPK	Germany	Cultivar	Peru	13	2	2	3	70	60.65	6	6	19.9	47.5	14.05
156	ICBA13350	D 11918	Chenopodium quinoa Willd.	IPK	Germany	Cultivar	Peru	2	3	2	2	59	62.35	5.5	5.5	18.95	24.6	8.3
157	ICBA13354	D 11925	Chenopodium quinoa Willd.	IPK	Germany	Cultivar	Peru	2	3	3	3	53	79	9	9	25.55	107.9	48.35
158	ICBA13357	D 11932	Chenopodium quinoa Willd.	IPK	Germany	Cultivar	Peru	13	2	3	3	60	143.2	22.5	22.5	26.1	365.5	69.45
159	ICBA13358	D 11933	Chenopodium quinoa Willd.	IPK	Germany	Cultivar	Peru	3	3	2	3	59	98.85	10.5	10.5	29.35	160.6	19.4
160	ICBA13361	D 11936	Chenopodium quinoa Willd.	IPK	Germany	Cultivar	Peru	2	3	1	3	59	95.25	10.5	10.5	18.45	93.5	42.4
161	ICBA13363	D 11939	Chenopodium quinoa Willd.	IPK	Germany	Cultivar	Peru	2	2	1	3	54	80.95	11	11	24.05	124.3	40.15
162	ICBA13367	D 11945	Chenopodium quinoa Willd.	IPK	Germany	Cultivar	Peru	13	2	2	3	67	78.3	7	7	22.2	70.95	24.65
163	ICBA13368	D 11948	Chenopodium quinoa Willd.	IPK	Germany	Cultivar	Peru	2	3	2	3	59	73.85	8.5	8.5	17.05	51.1	20.2
164	ICBA13376	D 11963	Chenopodium quinoa Willd.	IPK	Germany	Cultivar	Peru	2	2	2	3	68	42.55	12.5	12.5	27.45	36.75	14.7
165	ICBA13377	D 11965	Chenopodium quinoa Willd.	IPK	Germany	Cultivar	Peru	13	2	2	3	59	65.4	8	8	19.25	48.8	16.7
166	ICBA13380	D 11970	Chenopodium quinoa Willd.	IPK	Germany	Cultivar	Peru	2	3	2	3	70	121.8	5	5	31.25	180	36.15
167	ICBA13381	D 11973	Chenopodium quinoa Willd.	IPK	Germany	Cultivar	Peru	2	3	2	3	54	71.35	8	8	23	36.65	13.95
168	ICBA13382	D 11974	Chenopodium quinoa Willd.	IPK	Germany	Cultivar	Peru	2	3	3	3	53	54.8	9	9	18.35	63.25	21.85
169	ICBA13384	D 11976	Chenopodium quinoa Willd.	IPK	Germany	Cultivar	Peru	2	3	3	3	61	76	5.5	5.5	18.4	47.35	10.8
170	ICBA13387	D 11981	Chenopodium quinoa Willd.	IPK	Germany	Cultivar	Peru	2	3	2	2	54	93.3	9	9	32.35	95.55	41.7
171	ICBA13391	D 11986	Chenopodium quinoa Willd.	IPK	Germany	Cultivar	Peru	2	3	2	3	61	83.9	10.5	10.5	22.9	114.8	39.7
172	ICBA13393	D 11989	Chenopodium quinoa Willd.	IPK	Germany	Cultivar	Peru	13	2	3	3	70	63.95	6.5	6.5	16.6	85.25	20.5
173	ICBA13395	D 11995	Chenopodium quinoa Willd.	IPK	Germany	Cultivar	Bolivia	2	1	2	3	59	31.35	6	6	9.4	23.55	8.2
174	ICBA13400	D 12006	Chenopodium quinoa Willd.	IPK	Germany	Cultivar	Peru	2	1	2	2	59	64.25	11.5	11.5	17.1	93.55	31.4
175	ICBA13403	D 12009	Chenopodium quinoa Willd.	IPK	Germany	Cultivar	Peru	13	3	1	3	68	100.75	9.5	9.5	34.9	136.4	26.7
176	ICBA13404	D 12010	Chenopodium quinoa Willd.	IPK	Germany	Cultivar	Peru	13	3	2	3	68	121.6	12	12	33.9	91.15	8.35
177	ICBA13407	D 12013	Chenopodium quinoa Willd.	IPK	Germany	Cultivar	Peru	13	2	2	3	68	62.8	6.5	6.5	20	55.05	1.85
178	ICBA13411	D 12021	Chenopodium quinoa Willd.	IPK	Germany	Cultivar	Peru	2	2	2	3	59	71.7	4.5	4.5	18.8	77.6	21.65
179	ICBA13413	D 12023	Chenopodium quinoa Willd.	IPK	Germany	Cultivar	Peru	2	3	2	3	59	85.9	8	8	25.9	77.6	29.7
180	ICBA13414	D 12025	Chenopodium quinoa Willd.	IPK	Germany	Cultivar	Peru	13	3	2	3	54	85.3	13.5	13.5	17.85	127.15	43.1
181	ICBA13415	D 12026	Chenopodium quinoa Willd.	IPK	Germany	Cultivar	Peru	2	3	3	3	53	68.4	7	7	19.95	37.95	12.85
182	ICBA13416	D 12027	Chenopodium quinoa Willd.	IPK	Germany	Cultivar	Peru	2	3	1	3	59	74.9	13	13	25.15	134.05	52.45
183	ICBA13417	D 12028	Chenopodium quinoa Willd.	IPK	Germany	Cultivar	Peru	2	3	2	3	61	88.55	8	8	25.55	113.75	22.9
184	ICBA13421	D 12033	Chenopodium quinoa Willd.	IPK	Germany	Cultivar	Peru	2	3	3	3	61	74.5	13	13	25.2	48.15	17.9
185	ICBA13422	D 12034	Chenopodium quinoa Willd.	IPK	Germany	Cultivar	Peru	2	3	1	3	61	84.85	9.5	9.5	22.85	123.1	44.2
186	ICBA13424	D 12036	Chenopodium quinoa Willd.	IPK	Germany	Cultivar	Peru	2	3	2	3	53	55.75	9.5	9.5	16.75	44.2	21.85
187	ICBA13425	D 12037	Chenopodium quinoa Willd.	IPK	Germany	Cultivar	Bolivia	8	2	2	3	53	43.95	8	8	13.45	63.75	19.25
188	ICBA13432	D 12045	Chenopodium quinoa Willd.	IPK	Germany	Cultivar	Peru	2	3	2	3	59	76.25	6.5	6.5	20.3	49.55	19.6
189	ICBA13434	D 12047	Chenopodium quinoa Willd.	IPK	Germany	Cultivar	Bolivia	2	1	3	3	54	40.2	7.5	7.5	14.55	29.35	13.5
190	ICBA13438	D 12053	Chenopodium quinoa Willd.	IPK	Germany	Cultivar	Peru	2	3	2	3	53	79.7	8.5	8.5	24.55	86.15	15.15
191	ICBA13439	D 12054	Chenopodium quinoa Willd.	IPK	Germany	Cultivar	Bolivia	8	2	2	3	60	92.25	13	13	31	110.8	40.55
192	ICBA13440	D 12056	Chenopodium quinoa Willd.	IPK	Germany	Cultivar	Peru	13	3	2	3	67	105.45	13	13	25.15	130.15	1.95
193	ICBA13441	D 12060	Chenopodium quinoa Willd.	IPK	Germany	Cultivar	Peru	13	3	2	3	59	87	9	9	33	118	59.15
194	ICBA13442	D 12061	Chenopodium quinoa Willd.	IPK	Germany	Cultivar	Bolivia	8	1	3	3	63	17.2	7.5	7.5	16.1	28.15	12.1
195	ICBA13445	D 12065	Chenopodium quinoa Willd.	IPK	Germany	Cultivar	Peru	2	3	1	3	70	92.7	6	6	23.05	72	14.6
196	ICBA13448	D 12070	Chenopodium quinoa Willd.	IPK	Germany	Cultivar	Bolivia	2	3	1	3	54	54.2	8	8	17.55	71.35	29.8
197	ICBA13451	D 12074	Chenopodium quinoa Willd.	IPK	Germany	Cultivar	Peru	2	3	2	2	59	111.25	10	10	29.25	47.7	7.15
198	ICBA13452	D 12075	Chenopodium quinoa Willd.	IPK	Germany	Cultivar	Peru	2	3	2	3	59	78.55	9.5	9.5	28.25	71.25	28.8
199	ICBA13456	D 12080	Chenopodium quinoa Willd.	IPK	Germany	Cultivar	Peru	2	3	2	3	59	79	10.5	10.5	22.15	108.75	31.95
200	ICBA13457	D 12082	Chenopodium quinoa Willd.	IPK	Germany	Cultivar	Peru	2	3	2	2	68	74.35	1.5	1.5	20.35	26.2	3.45
201	ICBA13458	D 12083	Chenopodium quinoa Willd.	IPK	Germany	Cultivar	Peru	2	2	2	3	61	81.1	9.5	9.5	19.45	111.15	28.3
202	ICBA13459	D 12085	Chenopodium quinoa Willd.	IPK	Germany	Cultivar	Peru	2	2	2	3	60	64.6	7	7	13.95	79.55	17.55
203	ICBA13460	D 12087	Chenopodium quinoa Willd.	IPK	Germany	Cultivar	Peru	2	3	2	3	60	91.5	13	13	25.05	169.95	74.4
204	ICBA13465	D 12113	Chenopodium quinoa Willd.	IPK	Germany	Cultivar	Peru	13	3	2	3	62	107.85	7	7	28.9	145.15	4.55
205	ICBA13469	D 12117	Chenopodium quinoa Willd.	IPK	Germany	Cultivar	Peru	8	2	2	1	59	69.8	5	5	19.4	46.85	17.8
206	ICBA13472	D 12122	Chenopodium quinoa Willd.	IPK	Germany	Cultivar	Peru	2	2	2	2	67	67.75	3.5	3.5	17.6	32.7	5.3
207	ICBA13473	D 12123	Chenopodium quinoa Willd.	IPK	Germany	Cultivar	Peru	2	1	3	3	54	61.35	10.5	10.5	18.3	39.75	17.9
208	ICBA13474	D 12125	Chenopodium quinoa Willd.	IPK	Germany	Cultivar	Peru	2	3	1	2	53	85.45	6	6	23.65	59.45	27.8
209	ICBA13476	D 12134	Chenopodium quinoa Willd.	IPK	Germany	Cultivar	Bolivia	2	3	2	2	68	50.85	7	7	16.75	21.95	8.75
210	ICBA13479	D 12139	Chenopodium quinoa Willd.	IPK	Germany	Cultivar	Peru	2	3	2	2	59	62.4	8.5	8.5	16.15	81.65	29.7
211	ICBA13480	D 12140	Chenopodium quinoa Willd.	IPK	Germany	Cultivar	Peru	8	3	2	3	53	43.35	6.5	6.5	12.45	41.85	20.35
212	ICBA13481	D 12141	Chenopodium quinoa Willd.	IPK	Germany	Cultivar	Bolivia	2	3	2	3	53	71.75	7.5	7.5	20.55	78.15	27.55
213	ICBA13488	D 12153	Chenopodium quinoa Willd.	IPK	Germany	Cultivar	Bolivia	2	3	2	3	53	71.05	10	10	25	70.35	16.85
214	ICBA13489	D 12154	Chenopodium quinoa Willd.	IPK	Germany	Cultivar	Bolivia	2	3	2	3	59	60.85	7	7	20.65	45.4	17.8
215	ICBA13493	D 12162	Chenopodium quinoa Willd.	IPK	Germany	Cultivar	Peru	13	2	2	3	70	22.75	5.5	5.5	14.15	20.2	1.45
216	ICBA13494	D 12164	Chenopodium quinoa Willd.	IPK	Germany	Cultivar	Peru	2	3	1	3	54	84.7	5	5	21.1	72.6	19.85
217	ICBA13496	D 12166	Chenopodium quinoa Willd.	IPK	Germany	Cultivar	Bolivia	13	3	2	3	59	76.05	9.5	9.5	21	78.95	33.25
218	ICBA13502	D 12172	Chenopodium quinoa Willd.	IPK	Germany	Cultivar	Peru	2	3	1	1	61	95.45	14	14	27.1	103.1	36.5
219	ICBA13506	D 12177	Chenopodium quinoa Willd.	IPK	Germany	Cultivar	Peru	2	3	3	3	61	67.35	5.5	5.5	19.2	73.35	27.65
220	ICBA13508	D 12179	Chenopodium quinoa Willd.	IPK	Germany	Cultivar	Peru	8	2	2	3	59	67.45	7	7	21.45	40.3	11.25
221	ICBA13510	D 12183	Chenopodium quinoa Willd.	IPK	Germany	Cultivar	Peru	2	2	2	3	53	65.15	8	8	21.45	198.5	65.15
222	ICBA13516	D 12191	Chenopodium quinoa Willd.	IPK	Germany	Cultivar	Peru	2	3	1	3	54	92.05	9.5	9.5	25.95	97.4	35.35
223	ICBA13528	D 12208	Chenopodium quinoa Willd.	IPK	Germany	Cultivar	Bolivia	2	3	2	1	53	58.4	6.5	6.5	16.85	48.95	21.25
224	ICBA13531	D 12213	Chenopodium quinoa Willd.	IPK	Germany	Cultivar	Peru	8	3	1	3	59	71.9	10.5	10.5	22.95	88.9	32.2
225	ICBA13532	D 12215	Chenopodium quinoa Willd.	IPK	Germany	Cultivar	Bolivia	8	2	2	3	61	61.85	5	5	21.6	33.45	17.75
226	ICBA13541	D 12228	Chenopodium quinoa Willd.	IPK	Germany	Cultivar	Peru	6	3	2	3	69	123.75	9.5	9.5	24.05	80.65	15.2
227	ICBA13542	D 12229	Chenopodium quinoa Willd.	IPK	Germany	Cultivar	Peru	2	3	3	3	54	80.35	9	9	21.95	91.65	45.7
228	ICBA13543	D 12231	Chenopodium quinoa Willd.	IPK	Germany	Cultivar	Bolivia	8	2	1	3	54	77.5	11.5	11.5	25.15	63.4	24.95
229	ICBA13544	D 12233	Chenopodium quinoa Willd.	IPK	Germany	Cultivar	Bolivia	8	3	2	3	59	65.8	9	9	19.2	38.85	15.55
230	ICBA13545	D 12236	Chenopodium quinoa Willd.	IPK	Germany	Cultivar	Bolivia	8	3	2	3	59	75.4	7.5	7.5	20.05	32.95	7.95
231	ICBA13548	D 12242	Chenopodium quinoa Willd.	IPK	Germany	Cultivar	Bolivia	2	3	2	3	53	70.3	8.5	8.5	19.8	77.4	36.65
232	ICBA13549	D 12244	Chenopodium quinoa Willd.	IPK	Germany	Cultivar	Bolivia	2	2	2	2	54	84.4	7.5	7.5	23.75	68.7	25.2
233	ICBA13552	D 12247	Chenopodium quinoa Willd.	IPK	Germany	Cultivar	Bolivia	2	3	2	3	59	61.05	10.5	10.5	18.65	50.9	22.15
234	ICBA13554	D 12249	Chenopodium quinoa Willd.	IPK	Germany	Cultivar	Bolivia	8	3	3	2	54	82.85	10.5	10.5	28.35	100.15	36.2
235	ICBA13556	D 12251	Chenopodium quinoa Willd.	IPK	Germany	Cultivar	Peru	8	2	2	3	61	50.35	6.5	6.5	18.05	55.75	24.55
236	ICBA13557	D 12253	Chenopodium quinoa Willd.	IPK	Germany	Cultivar	Bolivia	2	3	2	3	68	81.85	12.5	12.5	23.45	133.05	35.15
237	ICBA13558	D 12255	Chenopodium quinoa Willd.	IPK	Germany	Cultivar	Bolivia	13	3	2	3	59	101.2	12	12	21.9	159.95	62.85
238	ICBA13564	D 12262	Chenopodium quinoa Willd.	IPK	Germany	Cultivar	Bolivia	8	3	2	3	60	90.8	8	8	30.5	72.4	32.6
239	ICBA13566	D 12264	Chenopodium quinoa Willd.	IPK	Germany	Cultivar	Bolivia	13	3	1	3	54	64.25	9.5	9.5	30.1	53.1	27.6
240	ICBA13567	D 12265	Chenopodium quinoa Willd.	IPK	Germany	Cultivar	Bolivia	8	2	2	3	60	47.25	7	7	16.65	51.7	18.2
241	ICBA13571	D 12273	Chenopodium quinoa Willd.	IPK	Germany	Cultivar	Peru	2	2	2	3	59	32.85	6.5	6.5	12.45	16.05	7.8
242	ICBA13573	D 12276	Chenopodium quinoa Willd.	IPK	Germany	Cultivar	Bolivia	2	3	3	3	53	54.4	6.5	6.5	20.1	38.4	12.75
243	ICBA13575	D 12279	Chenopodium quinoa Willd.	IPK	Germany	Cultivar		13	1	3	2	60	73.25	13.5	13.5	16.05	62.15	29.7
244	ICBA13576	D 12280	Chenopodium quinoa Willd.	IPK	Germany	Cultivar	Bolivia	8	1	3	1	53	54.7	8.5	8.5	17.5	62.6	26.2
245	ICBA13578	D 12282	Chenopodium quinoa Willd.	IPK	Germany	Cultivar	Argentina	13	1	3	2	68	64.45	9.5	9.5	18.1	61.1	22.95
246	ICBA13579	D 12283	Chenopodium quinoa Willd.	IPK	Germany	Cultivar	Bolivia	2	3	2	3	54	70.15	9	9	26.35	89.4	33.6
247	ICBA13584	D 12289	Chenopodium quinoa Willd.	IPK	Germany	Cultivar	Peru	6	1	2	3	54	52.75	9.5	9.5	15.25	55.6	24.55
248	ICBA13585	D 12290	Chenopodium quinoa Willd.	IPK	Germany	Cultivar	Bolivia	2	3	3	3	53	54.05	4	4	18.3	18.4	6.95
249	ICBA13588	D 12300	Chenopodium quinoa Willd.	IPK	Germany	Cultivar	Peru	8	3	2	3	54	63.45	8	8	19.35	47.15	19.85
250	ICBA13591	D 12304	Chenopodium quinoa Willd.	IPK	Germany	Cultivar	Peru	8	3	2	1	59	56.95	4.5	4.5	17.85	6.6	1.15
251	ICBA13592	D 12305	Chenopodium quinoa Willd.	IPK	Germany	Cultivar	Bolivia	8	1	3	3	53	56.85	5	5	17.15	50.9	17.75
252	ICBA13603	D 12323	Chenopodium quinoa Willd.	IPK	Germany	Cultivar	Bolivia	8	1	3	3	68	30.15	4.5	4.5	10.55	25.8	11.6
253	ICBA13608	D 12329	Chenopodium quinoa Willd.	IPK	Germany	Cultivar	Bolivia	13	1	3	1	53	72.75	7	7	21	78.9	23.15
254	ICBA13612	D 12337	Chenopodium quinoa Willd.	IPK	Germany	Cultivar	Peru	2	2	2	2	53	75.9	8.5	8.5	17.8	52.15	18.5
255	ICBA13624	D 12351	Chenopodium quinoa Willd.	IPK	Germany	Cultivar	Bolivia	8	3	2	2	54	49.75	6	6	71.75	32.7	13.25
256	ICBA13631	D 12361	Chenopodium quinoa Willd.	IPK	Germany	Cultivar	Peru	2	3	1	1	59	33.4	6.5	6.5	17.75	32.55	11.1
257	ICBA13635	D 12370	Chenopodium quinoa Willd.	IPK	Germany	Cultivar	Peru	2	3	2	3	54	57.85	6	6	18.7	24.05	9.35
258	ICBA13636	D 12373	Chenopodium quinoa Willd.	IPK	Germany	Cultivar	Peru	2	3	3	3	60	59.15	7	7	15.5	37.5	12
259	ICBA13638	D 12377	Chenopodium quinoa Willd.	IPK	Germany	Cultivar	Peru	8	2	2	3	60	73.65	6.5	6.5	23.3	54.7	19.2
260	ICBA13650	D 12395	Chenopodium quinoa Willd.	IPK	Germany	Cultivar	Bolivia	6	1	2	3	53	63.95	6.5	6.5	16.25	85.5	23.95
261	ICBA13652	D 12397	Chenopodium quinoa Willd.	IPK	Germany	Cultivar	Peru	2	3	1	2	59	57.45	5	5	21.05	32.65	10.35
262	ICBA13654	D 12399	Chenopodium quinoa Willd.	IPK	Germany	Cultivar	Peru	2	3	3	3	54	68.8	5.5	5.5	22.9	31.45	12.2
263	ICBA13655	D 12401	Chenopodium quinoa Willd.	IPK	Germany	Cultivar	Peru	2	3	2	2	54	71.35	8.5	8.5	20.85	46.65	13.3
264	ICBA13659	D 12406	Chenopodium quinoa Willd.	IPK	Germany	Cultivar	Bolivia	13	2	2	2	59	71.3	10	10	21.3	52.75	24.3
265	ICBA13660	D 12407	Chenopodium quinoa Willd.	IPK	Germany	Cultivar	Peru	2	3	2	3	54	78.95	8	8	20.5	43.1	20.95
266	ICBA13672	D 9971	Chenopodium quinoa Willd.	IPK	Germany	Cultivar	Peru	2	3	2	3	54	67.85	7.5	7.5	23.95	38.5	17.5
267	ICBA13673	D 9972	Chenopodium quinoa Willd.	IPK	Germany	Cultivar	Peru	2	3	1	3	53	74.35	11	11	25.1	64.45	21.45
268	ICBA13674	D 9973	Chenopodium quinoa Willd.	IPK	Germany	Cultivar	Peru	2	3	2	3	61	78.25	9.5	9.5	19.9	44.75	12.6
269	ICBA13676	D 9977	Chenopodium quinoa Willd.	IPK	Germany	Cultivar	Peru	2	3	2	3	68	76	7	7	21.1	69.3	24.6
270	ICBA13677	D 9978	Chenopodium quinoa Willd.	IPK	Germany	Cultivar	Peru	2	3	1	2	70	98.35	12.5	12.5	28.65	176.2	33.8
271	ICBA13681	D 9983	Chenopodium quinoa Willd.	IPK	Germany	Cultivar	Peru	2	3	2	3	61	41.3	3.5	3.5	11.7	17.85	4
272	ICBA13683	D 9985	Chenopodium quinoa Willd.	IPK	Germany	Cultivar	Peru	2	3	2	3	53	83.5	10	10	25.6	114.35	25.6
273	ICBA13687	D 9992	Chenopodium quinoa Willd.	IPK	Germany	Cultivar	Peru	2	3	2	3	59	98.8	9	9	26.95	48.8	18.2
274	ICBA13688	D 9993	Chenopodium quinoa Willd.	IPK	Germany	Cultivar	Peru	2	1	2	3	54	62.25	10.5	10.5	18.4	106.1	48.25
275	ICBA13689	D 9995	Chenopodium quinoa Willd.	IPK	Germany	Cultivar	Peru	2	2	3	3	50	71.2	13.5	13.5	11.8	62.05	22.7
276	ICBA13691	D 9997	Chenopodium quinoa Willd.	IPK	Germany	Cultivar	Peru	2	3	2	3	53	74.35	6	6	20.5	83.95	27.1
277	ICBA12952	CO-KA- 1781	Chenopodium quinoa Willd.	WSU	USA	Breeding Population	USA	6	1	2	2	59	46.75	6.5	6.5	17.25	15.55	6.9
278	ICBA12956	CO-KA- 1786	Chenopodium quinoa Willd.	WSU	USA	Breeding Population	USA	13	1	2	3	53	54.1	9	9	16.25	60.4	34.8
279	ICBA12957	CO-KA- 1787	Chenopodium quinoa Willd.	WSU	USA	Breeding Population	USA	13	1	2	2	59	54.3	11	11	15.55	28	13.85
280	ICBA12958	CO-KA- 1789	Chenopodium quinoa Willd.	WSU	USA	Breeding Population	USA	6	1	2	3	68	41.4	6.5	6.5	14.95	16.75	7.95
281	ICBA12963	CO-KA- 1794	Chenopodium quinoa Willd.	WSU	USA	Breeding Population	USA	6	1	2	3	53	55.9	8.5	8.5	17.5	34.4	17.6
282	ICBA12964	CO-KA- 1795	Chenopodium quinoa Willd.	WSU	USA	Breeding Population	USA	13	1	2	3	59	46.3	11	11	15.25	17.05	8.2
283	ICBA12966	CO-KA- 1798	Chenopodium quinoa Willd.	WSU	USA	Breeding Population	USA	6	1	2	2	59	66	10.5	10.5	18.9	63.5	28.9
284	ICBA12971	CO-KA- 1805	Chenopodium quinoa Willd.	WSU	USA	Breeding Population	USA	6	1	2	1	54	70.75	11.5	11.5	16.1	50.85	21.45
285	ICBA12972	CO-KA- 1806	Chenopodium quinoa Willd.	WSU	USA	Breeding Population	USA	6	1	2	1	53	50.55	10	10	16.55	31.55	12.65
286	ICBA12973	CO-KA- 1807	Chenopodium quinoa Willd.	WSU	USA	Breeding Population	USA	6	2	2	3	54	38.6	7.5	7.5	17.75	10.85	4.55
287	ICBA12974	CO-KA- 1808	Chenopodium quinoa Willd.	WSU	USA	Breeding Population	USA	13	1	2	3	53	47.95	11	11	12.85	40.2	18.95
288	ICBA12975	CO-KA- 1809	Chenopodium quinoa Willd.	WSU	USA	Breeding Population	USA	6	1	2	3	59	57.8	12	12	18.15	36.5	17.65
289	ICBA12977	CO-KA- 1813	Chenopodium quinoa Willd.	WSU	USA	Breeding Population	USA	6	2	2	3	54	65.75	10	10	17	51.7	20.9
290	ICBA12978	CO-KA- 1814	Chenopodium quinoa Willd.	WSU	USA	Breeding Population	USA	13	1	2	2	60	56.9	9.5	9.5	17.55	30.15	15.15
291	ICBA12979	CO-KA- 1815	Chenopodium quinoa Willd.	WSU	USA	Breeding Population	USA	13	2	2	2	54	51.45	9.5	9.5	20.85	40.55	17.6
292	ICBA12981	CO-KA- 1817	Chenopodium quinoa Willd.	WSU	USA	Breeding Population	USA	8	1	3	3	54	31.7	5.5	5.5	15.4	26.45	12.15
293	ICBA12984	CO-KA- 1820	Chenopodium quinoa Willd.	WSU	USA	Breeding Population	USA	13	1	3	3	61	56.75	9	9	16.7	33.8	11.35
294	ICBA12985	CO-KA- 1821	Chenopodium quinoa Willd.	WSU	USA	Breeding Population	USA	6	1	2	3	67	36.8	6.5	6.5	8.95	11.65	5.75
295	ICBA12986	CO-KA- 1822	Chenopodium quinoa Willd.	WSU	USA	Breeding Population	USA	6	1	2	3	59	58.45	7.5	7.5	18.8	33.65	16.85
296	ICBA12989	CO-KA- 1825	Chenopodium quinoa Willd.	WSU	USA	Breeding Population	USA	6	1	2	3	53	53.45	8.5	8.5	15.4	24.15	13
297	ICBA12990	CO-KA- 1826	Chenopodium quinoa Willd.	WSU	USA	Breeding Population	USA	13	1	2	3	68	46.7	8	8	15	24.9	10
298	ICBA12992	CO-KA- 1829	Chenopodium quinoa Willd.	WSU	USA	Breeding Population	USA	6	1	2	2	59	60.85	11	11	15.95	27.1	10.3
299	ICBA12993	CO-KA- 1830	Chenopodium quinoa Willd.	WSU	USA	Breeding Population	USA	13	1	2	3	61	73.1	10	10	19.25	54.15	24.7
300	ICBA12994	CO-KA- 1831	Chenopodium quinoa Willd.	WSU	USA	Breeding Population	USA	13	2	2	3	53	55.15	10	10	16.85	34.35	20.2
301	ICBA12995	CO-KA- 1832	Chenopodium quinoa Willd.	WSU	USA	Breeding Population	USA	6	1	2	3	53	50.45	10.5	10.5	16.45	26.7	16.25
302	ICBA12996	CO-KA- 1833	Chenopodium quinoa Willd.	WSU	USA	Breeding Population	USA	6	1	2	1	54	66.85	14	14	14.8	44.1	16.5
303	ICBA12998	CO-KA- 1835	Chenopodium quinoa Willd.	WSU	USA	Breeding Population	USA	6	1	2	1	61	52.85	10.5	10.5	16.35	21.75	7
304	ICBA12999	CO-KA- 1836	Chenopodium quinoa Willd.	WSU	USA	Breeding Population	USA	6	1	3	3	53	48.45	9.5	9.5	15.95	45.75	16.9
305	ICBA13004	CO-KA- 1841	Chenopodium quinoa Willd.	WSU	USA	Breeding Population	USA	6	1	3	3	54	50.8	12	12	17.05	17.05	12.95
306	ICBA13005	CO-KA- 1843	Chenopodium quinoa Willd.	WSU	USA	Breeding Population	USA	6	2	2	3	59	49.45	12	12	21.7	20.05	9.55
307	ICBA13006	CO-KA- 1844	Chenopodium quinoa Willd.	WSU	USA	Breeding Population	USA	6	1	2	1	59	57.75	7	7	16.05	24.9	8.15
308	ICBA13007	CO-KA- 1845	Chenopodium quinoa Willd.	WSU	USA	Breeding Population	USA	6	1	2	3	53	63.35	13.5	13.5	20.9	42.5	12
309	ICBA13011	CO-KA- 1851	Chenopodium quinoa Willd.	WSU	USA	Breeding Population	USA	6	2	2	2	61	50.45	8	8	14	11.6	8.95
310	ICBA13012	CO-KA- 1852	Chenopodium quinoa Willd.	WSU	USA	Breeding Population	USA	6	1	2	3	54	37.45	5.5	5.5	14.1	7.6	3.25
311	ICBA13018	CO-KA- 1861	Chenopodium quinoa Willd.	WSU	USA	Breeding Population	USA	6	1	2	2	59	63.05	12	12	19.95	32.75	14.25
312	ICBA13019	CO-KA- 1862	Chenopodium quinoa Willd.	WSU	USA	Breeding Population	USA	6	1	2	3	54	43.75	9.5	9.5	16.35	29.25	12.45
313	ICBA13021	CO-KA- 1866	Chenopodium quinoa Willd.	WSU	USA	Breeding Population	USA	6	2	2	2	53	69.55	12	12	23.45	55.55	24.8
314	ICBA13022	CO-KA- 1867	Chenopodium quinoa Willd.	WSU	USA	Breeding Population	USA	6	1	2	1	59	63.3	10	10	16.5	37.4	14.45
315	ICBA13023	CO-KA- 1868	Chenopodium quinoa Willd.	WSU	USA	Breeding Population	USA	6	1	2	1	61	81.55	10	10	19.4	62.75	27.8
316	ICBA13024	CO-KA- 1869	Chenopodium quinoa Willd.	WSU	USA	Breeding Population	USA	13	2	2	1	54	57.55	8	8	17	46.45	23.4
317	ICBA13027	CO-KA- 1873	Chenopodium quinoa Willd.	WSU	USA	Breeding Population	USA	13	2	2	1	54	38.85	4.5	4.5	16.35	11.05	2.85
318	ICBA13030	CO-KA- 1877	Chenopodium quinoa Willd.	WSU	USA	Breeding Population	USA	13	1	2	1	53	60.3	8.5	8.5	21	34.55	14.95
319	ICBA13031	CO-KA- 1878	Chenopodium quinoa Willd.	WSU	USA	Breeding Population	USA	6	1	2	1	59	58.85	8.5	8.5	15.6	42	17.05
320	ICBA13032	CO-KA- 1879	Chenopodium quinoa Willd.	WSU	USA	Breeding Population	USA	6	1	2	1	53	45.4	9	9	15.75	47.8	25.9
321	ICBA13033	CO-KA- 1880	Chenopodium quinoa Willd.	WSU	USA	Breeding Population	USA	6	2	2	3	53	56.55	11.5	11.5	16.3	31.85	12.6
322	ICBA13034	CO-KA- 1881	Chenopodium quinoa Willd.	WSU	USA	Breeding Population	USA	6	1	2	2	61	55.8	11.5	11.5	17.7	32.05	23
323	ICBA13036	CO-KA- 1884	Chenopodium quinoa Willd.	WSU	USA	Breeding Population	USA	6	1	2	1	59	59.25	9.5	9.5	16.95	31.5	9.95
324	ICBA13037	CO-KA- 1885	Chenopodium quinoa Willd.	WSU	USA	Breeding Population	USA	6	1	2	3	54	48.45	10.5	10.5	19.75	17.3	9.9
325	ICBA13038	CO-KA- 1886	Chenopodium quinoa Willd.	WSU	USA	Breeding Population	USA	6	2	2	1	54	55.85	4.5	4.5	18.9	34.55	9.6
326	ICBA13042	CO-KA- 1891	Chenopodium quinoa Willd.	WSU	USA	Breeding Population	USA	6	1	2	1	54	57.8	8	8	12.3	23.85	13.35
327	ICBA13044	CO-KA- 1893	Chenopodium quinoa Willd.	WSU	USA	Breeding Population	USA	6	2	2	1	53	64.35	9.5	9.5	16.95	32.25	13.6
328	ICBA13045	CO-KA- 1895	Chenopodium quinoa Willd.	WSU	USA	Breeding Population	USA	6	2	2	3	61	49.65	9.5	9.5	13.6	40.2	16.1
329	ICBA13049	CO-KA- 1899	Chenopodium quinoa Willd.	WSU	USA	Breeding Population	USA	6	2	2	3	67	48.85	9	9	18.55	26.75	12.15
330	ICBA13051	CO-KA- 1901	Chenopodium quinoa Willd.	WSU	USA	Breeding Population	USA	6	2	2	2	54	63.35	11.5	11.5	15.8	67.4	23.65
331	ICBA13055	CO-KA- 1906	Chenopodium quinoa Willd.	WSU	USA	Breeding Population	USA	6	1	2	3	59	56.85	10	10	14.4	26.95	13.6
332	ICBA13056	CO-KA- 1907	Chenopodium quinoa Willd.	WSU	USA	Breeding Population	USA	6	2	2	3	53	62.1	12.5	12.5	19.35	43.5	20.45
333	ICBA13059	CO-KA- 1910	Chenopodium quinoa Willd.	WSU	USA	Breeding Population	USA	13	2	2	3	68	72.9	10.5	10.5	14.85	55.85	16.6
334	ICBA13064	CO-KA- 1919	Chenopodium quinoa Willd.	WSU	USA	Breeding Population	USA	6	2	2	2	54	52	11.5	11.5	17.8	32.75	15.05
335	ICBA13066	CO-KA- 1921	Chenopodium quinoa Willd.	WSU	USA	Breeding Population	USA	6	2	2	3	54	62.1	13.5	13.5	19.45	35.4	22.65
336	ICBA13068	CO-KA- 1924	Chenopodium quinoa Willd.	WSU	USA	Breeding Population	USA	13	1	2	3	53	55.35	9	9	15.3	48.75	24.9
337	ICBA13069	CO-KA- 1925	Chenopodium quinoa Willd.	WSU	USA	Breeding Population	USA	6	1	2	3	54	66.95	12.5	12.5	18.8	47.65	25.8
338	ICBA13070	CO-KA- 1926	Chenopodium quinoa Willd.	WSU	USA	Breeding Population	USA	13	1	3	3	53	45.6	9	9	16.35	29.95	13.65
339	ICBA13071	CO-KA- 1927	Chenopodium quinoa Willd.	WSU	USA	Breeding Population	USA	6	1	3	2	59	53.45	13	13	17.7	29.6	11.35
340	ICBA13072	CO-KA- 1928	Chenopodium quinoa Willd.	WSU	USA	Breeding Population	USA	13	1	3	2	53	75.85	12	12	22.85	73.35	26.55
341	ICBA13076	CO-KA- 1933	Chenopodium quinoa Willd.	WSU	USA	Breeding Population	USA	6	1	2	3	59	58.3	12.5	12.5	16.15	80.05	37.05
342	ICBA13077	CO-KA- 1936	Chenopodium quinoa Willd.	WSU	USA	Breeding Population	USA	13	1	2	3	67	37.95	7.5	7.5	13.25	22.45	11
343	ICBA13078	CO-KA- 1937	Chenopodium quinoa Willd.	WSU	USA	Breeding Population	USA	6	2	2	3	54	65.25	15	15	20.4	31.75	18.3
344	ICBA13079	CO-KA- 1938	Chenopodium quinoa Willd.	WSU	USA	Breeding Population	USA	6	1	2	1	53	66.9	11	11	17.3	51.05	27.1
345	ICBA13080	CO-KA- 1939	Chenopodium quinoa Willd.	WSU	USA	Breeding Population	USA	13	1	3	3	59	38.5	10	10	10.85	22.05	10.85
346	ICBA13081	CO-KA- 1940	Chenopodium quinoa Willd.	WSU	USA	Breeding Population	USA	13	1	2	1	61	57.4	11	11	15.7	32.8	13.2
347	ICBA13083	CO-KA- 1942	Chenopodium quinoa Willd.	WSU	USA	Breeding Population	USA	6	1	3	3	54	49.05	9.5	9.5	15.85	36.4	17.75
348	ICBA13086	CO-KA- 1946	Chenopodium quinoa Willd.	WSU	USA	Breeding Population	USA	6	2	2	2	61	48.2	7.5	7.5	16.85	17.2	10.4
349	ICBA13088	CO-KA- 1949	Chenopodium quinoa Willd.	WSU	USA	Breeding Population	USA	13	2	2	2	59	51.45	7	7	15.9	29.65	8.8
350	ICBA13089	CO-KA- 1950	Chenopodium quinoa Willd.	WSU	USA	Breeding Population	USA	6	1	2	3	59	51.1	9	9	16.65	19.7	13
351	ICBA13093	CO-KA- 1954	Chenopodium quinoa Willd.	WSU	USA	Breeding Population	USA	6	1	2	3	70	54.2	10.5	10.5	18.05	51.3	23.75
352	ICBA13094	CO-KA- 1955	Chenopodium quinoa Willd.	WSU	USA	Breeding Population	USA	6	1	3	3	53	39.05	7	7	13.95	18.65	5.7
353	ICBA13099	CO-KA- 1961	Chenopodium quinoa Willd.	WSU	USA	Breeding Population	USA	13	2	3	2	60	68.65	12	12	15.4	78.55	31.9
354	ICBA13100	CO-KA- 1962	Chenopodium quinoa Willd.	WSU	USA	Breeding Population	USA	13	2	2	3	59	58.35	10	10	14.85	23.9	11.45
355	ICBA13101	CO-KA- 1963	Chenopodium quinoa Willd.	WSU	USA	Breeding Population	USA	6	2	2	1	54	55.65	11.5	11.5	19.05	39.55	16.95
356	ICBA13102	CO-KA- 1965	Chenopodium quinoa Willd.	WSU	USA	Breeding Population	USA	6	1	2	3	53	60.95	9.5	9.5	16.2	39.2	20.4
357	ICBA13104	CO-KA- 1967	Chenopodium quinoa Willd.	WSU	USA	Breeding Population	USA	6	1	2	3	59	39.8	8.5	8.5	13.85	10.9	5.7
358	ICBA13106	CO-KA- 1969	Chenopodium quinoa Willd.	WSU	USA	Breeding Population	USA	6	1	2	3	59	37.05	7.5	7.5	12.55	19.8	11.9
359	ICBA13107	CO-KA- 1970	Chenopodium quinoa Willd.	WSU	USA	Breeding Population	USA	13	1	3	1	61	60.3	11.5	11.5	20.65	34.35	17.5
360	ICBA13108	CO-KA- 1971	Chenopodium quinoa Willd.	WSU	USA	Breeding Population	USA	13	1	2	3	53	71.25	11	11	19.45	66.4	19.65
361	ICBA13109	CO-KA- 1972	Chenopodium quinoa Willd.	WSU	USA	Breeding Population	USA	13	2	2	2	54	77.9	16.5	16.5	23.45	100.85	52.45
362	ICBA13111	CO-KA- 1975	Chenopodium quinoa Willd.	WSU	USA	Breeding Population	USA	6	2	3	1	53	73.9	9.5	9.5	19.45	76.45	23.7
363	ICBA13112	CO-KA- 1976	Chenopodium quinoa Willd.	WSU	USA	Breeding Population	USA	6	1	2	3	53	55.35	10.5	10.5	14.25	35	15.15
364	ICBA13116	CO-KA- 1982	Chenopodium quinoa Willd.	WSU	USA	Breeding Population	USA	13	1	2	3	59	48.3	9.5	9.5	13.9	13.85	6.6
365	ICBA13117	CO-KA- 1983	Chenopodium quinoa Willd.	WSU	USA	Breeding Population	USA	6	1	2	2	60	42.35	6.5	6.5	15.65	20.65	4.85
366	ICBA13121	CO-KA- 1987	Chenopodium quinoa Willd.	WSU	USA	Breeding Population	USA	6	2	2	3	53	59.95	10.5	10.5	21.55	37.65	17.1
367	ICBA13123	CO-KA- 1991	Chenopodium quinoa Willd.	WSU	USA	Breeding Population	USA	6	1	2	2	53	42.9	7.5	7.5	15.95	18.05	10.6
368	ICBA13127	CO-KA- 1997	Chenopodium quinoa Willd.	WSU	USA	Breeding Population	USA	6	2	2	1	53	43.95	10	10	15.3	11.05	5.35
369	ICBA13128	CO-KA- 1999	Chenopodium quinoa Willd.	WSU	USA	Breeding Population	USA	6	1	2	3	59	48	10	10	14.6	21.85	11.65
370	ICBA13129	CO-KA- 2001	Chenopodium quinoa Willd.	WSU	USA	Breeding Population	USA	6	2	2	3	59	73.9	12	12	19.95	57.3	19.85
371	ICBA13130	CO-KA- 2003	Chenopodium quinoa Willd.	WSU	USA	Breeding Population	USA	13	1	2	1	59	57	9.5	9.5	15.85	32.75	11.85
372	ICBA13131	CO-KA- 2004	Chenopodium quinoa Willd.	WSU	USA	Breeding Population	USA	6	2	2	1	53	53.1	10	10	16.7	17.4	7.7
373	ICBA13132	CO-KA- 2005	Chenopodium quinoa Willd.	WSU	USA	Breeding Population	USA	6	1	2	3	54	68.2	14.5	14.5	15.95	28.3	12.85
374	ICBA13135	CO-KA- 2009	Chenopodium quinoa Willd.	WSU	USA	Breeding Population	USA	6	1	2	1	53	64.9	11	11	15.9	30.75	15.2
375	ICBA13137	CO-KA- 2014	Chenopodium quinoa Willd.	WSU	USA	Breeding Population	USA	13	1	3	1	53	75.6	10.5	10.5	17.55	76.95	38.35
376	ICBA13138	CO-KA- 2016	Chenopodium quinoa Willd.	WSU	USA	Breeding Population	USA	13	2	2	1	59	67.7	10	10	21	40.85	12.7
377	ICBA13139	CO-KA- 2017	Chenopodium quinoa Willd.	WSU	USA	Breeding Population	USA	6	1	2	3	59	55.3	7.5	7.5	15.6	32.75	15.8
378	ICBA13144	CO-KA- 2023	Chenopodium quinoa Willd.	WSU	USA	Breeding Population	USA	6	1	3	3	59	48.25	9	9	15.9	33.55	17
379	ICBA13147	CO-KA- 2026	Chenopodium quinoa Willd.	WSU	USA	Breeding Population	USA	13	1	3	1	61	73.2	10.5	10.5	19.45	47.1	22.75
380	ICBA13148	CO-KA- 2027	Chenopodium quinoa Willd.	WSU	USA	Breeding Population	USA	6	2	2	3	59	56.35	13	13	19.6	45.5	20.55
381	ICBA13149	CO-KA- 2031	Chenopodium quinoa Willd.	WSU	USA	Breeding Population	USA	6	1	2	3	59	62.75	13	13	17.75	45.35	19.2
382	ICBA13150	CO-KA- 2032	Chenopodium quinoa Willd.	WSU	USA	Breeding Population	USA	6	1	2	2	61	46.4	6.5	6.5	15.8	21.3	10.9
383	ICBA13152	CO-KA- 2035	Chenopodium quinoa Willd.	WSU	USA	Breeding Population	USA	6	2	2	3	54	71.45	13	13	20.85	73.7	41.95
384	ICBA13153	CO-KA- 2036	Chenopodium quinoa Willd.	WSU	USA	Breeding Population	USA	6	1	2	3	54	54.55	11.5	11.5	18.15	35.3	17.1
385	ICBA13154	CO-KA- 2037	Chenopodium quinoa Willd.	WSU	USA	Breeding Population	USA	6	2	2	1	59	64.95	11.5	11.5	17.3	64.35	22.55
386	ICBA13155	CO-KA- 2038	Chenopodium quinoa Willd.	WSU	USA	Breeding Population	USA	6	1	2	3	53	39.4	7	7	13.9	50.05	19
387	ICBA13156	CO-KA- 2039	Chenopodium quinoa Willd.	WSU	USA	Breeding Population	USA	6	1	2	3	53	86.3	7.5	7.5	24.2	38.1	17.55
388	ICBA13158	CO-KA- 2044	Chenopodium quinoa Willd.	WSU	USA	Breeding Population	USA	6	1	2	3	54	51	10	10	17.8	35.25	18.7
389	ICBA13159	CO-KA- 2045	Chenopodium quinoa Willd.	WSU	USA	Breeding Population	USA	6	1	2	3	53	69.45	14	14	20	66.5	33.65
390	ICBA13160	CO-KA- 2046	Chenopodium quinoa Willd.	WSU	USA	Breeding Population	USA	6	1	3	1	53	62.95	7.5	7.5	18.2	23.4	6.25
391	ICBA13162	CO-KA- 2050	Chenopodium quinoa Willd.	WSU	USA	Breeding Population	USA	13	1	2	1	68	51.6	9.5	9.5	15.1	27.35	9.55
392	ICBA13164	CO-KA- 2052	Chenopodium quinoa Willd.	WSU	USA	Breeding Population	USA	13	1	3	3	59	37.45	6	6	14.95	11.35	4.3
393	ICBA13165	CO-KA- 2053	Chenopodium quinoa Willd.	WSU	USA	Breeding Population	USA	13	1	2	1	53	60.8	11.5	11.5	17.2	30.25	9.9
394	ICBA13166	CO-KA- 2054	Chenopodium quinoa Willd.	WSU	USA	Breeding Population	USA	13	2	2	1	61	57.65	10.5	10.5	20.4	45.25	18.85
395	ICBA13167	CO-KA- 2055	Chenopodium quinoa Willd.	WSU	USA	Breeding Population	USA	6	1	3	3	53	51.05	10	10	19.35	29.3	16.7
396	ICBA13169	CO-KA- 2057	Chenopodium quinoa Willd.	WSU	USA	Breeding Population	USA	6	1	3	3	70	42.4	10	10	16.8	32.75	15.65
397	ICBA13171	CO-KA- 2059	Chenopodium quinoa Willd.	WSU	USA	Breeding Population	USA	6	1	2	2	60	55.9	12.5	12.5	14.9	41.65	18.4
398	ICBA13173	CO-KA- 2061	Chenopodium quinoa Willd.	WSU	USA	Breeding Population	USA	6	1	2	3	53	37.45	6.5	6.5	12.6	23.55	12.95
399	ICBA13175	CO-KA- 2063	Chenopodium quinoa Willd.	WSU	USA	Breeding Population	USA	6	1	3	3	54	60.8	11.5	11.5	17.75	65.6	31.75
400	ICBA13177	CO-KA- 2066	Chenopodium quinoa Willd.	WSU	USA	Breeding Population	USA	6	2	2	3	54	57.8	8	8	18	44.1	24.8
401	ICBA13178	CO-KA- 2067	Chenopodium quinoa Willd.	WSU	USA	Breeding Population	USA	13	2	2	2	53	73.25	9	9	20.45	32.3	13.1
402	ICBA13180	CO-KA- 2070	Chenopodium quinoa Willd.	WSU	USA	Breeding Population	USA	6	1	2	3	59	58.75	9.5	9.5	15.25	50.25	25.35
403	ICBA13184	CO-KA- 2075	Chenopodium quinoa Willd.	WSU	USA	Breeding Population	USA	6	1	2	3	54	59.75	12	12	16.85	39.55	20.15
404	ICBA13185	CO-KA- 2076	Chenopodium quinoa Willd.	WSU	USA	Breeding Population	USA	6	1	3	3	53	51.4	10	10	16.25	39.9	18.75
405	ICBA13186	CO-KA- 2078	Chenopodium quinoa Willd.	WSU	USA	Breeding Population	USA	6	1	2	3	54	60.9	13.5	13.5	16.85	69.55	21
406	ICBA13188	CO-KA- 2080	Chenopodium quinoa Willd.	WSU	USA	Breeding Population	USA	13	1	2	1	61	63.45	10.5	10.5	21.1	69.6	23.4
407	ICBA13189	CO-KA- 2081	Chenopodium quinoa Willd.	WSU	USA	Breeding Population	USA	6	1	3	3	54	61.45	11.5	11.5	12.65	66.6	28.3
408	ICBA13190	CO-KA- 2083	Chenopodium quinoa Willd.	WSU	USA	Breeding Population	USA	13	1	2	3	53	66.1	8	8	17.75	61.45	30.2
409	ICBA13191	CO-KA- 2084	Chenopodium quinoa Willd.	WSU	USA	Breeding Population	USA	13	1	3	3	54	59.75	12.5	12.5	19.85	51.95	19.7
410	ICBA13192	CO-KA- 2087	Chenopodium quinoa Willd.	WSU	USA	Breeding Population	USA	6	2	2	3	59	46.5	9	9	14.95	14.4	7.65
411	ICBA13193	CO-KA- 2088	Chenopodium quinoa Willd.	WSU	USA	Breeding Population	USA	6	1	2	3	54	50.7	11	11	16.25	48.8	25
412	ICBA13194	CO-KA- 2090	Chenopodium quinoa Willd.	WSU	USA	Breeding Population	USA	6	1	3	3	53	68.2	11	11	15.4	65.95	26.8
413	ICBA13195	CO-KA- 2091	Chenopodium quinoa Willd.	WSU	USA	Breeding Population	USA	6	1	2	3	54	48.65	10.5	10.5	17.95	44.5	20.5
414	ICBA13196	CO-KA- 2093	Chenopodium quinoa Willd.	WSU	USA	Breeding Population	USA	6	2	2	3	59	58.75	9.5	9.5	17.4	44.55	11.6
415	ICBA13198	CO-KA- 2096	Chenopodium quinoa Willd.	WSU	USA	Breeding Population	USA	6	1	2	1	54	67.4	14	14	19.45	43.8	20.25
416	ICBA13200	CO-KA- 2098	Chenopodium quinoa Willd.	WSU	USA	Breeding Population	USA	6	1	2	3	53	70.8	6.5	6.5	22.95	57.6	42.15
417	ICBA13201	CO-KA- 2100	Chenopodium quinoa Willd.	WSU	USA	Breeding Population	USA	6	1	2	1	59	43.6	7.5	7.5	13.15	23.95	9.8
418	ICBA13202	CO-KA- 2101	Chenopodium quinoa Willd.	WSU	USA	Breeding Population	USA	6	1	2	1	61	48.4	6	6	16.1	15.7	6.45
419	ICBA13205	CO-KA- 2104	Chenopodium quinoa Willd.	WSU	USA	Breeding Population	USA	6	1	2	3	54	55.8	12.5	12.5	17.85	23.05	9.1
420	ICBA13206	CO-KA- 2105	Chenopodium quinoa Willd.	WSU	USA	Breeding Population	USA	6	1	3	3	59	55.45	8	8	16.4	29.2	10.25
421	ICBA13208	CO-KA- 2108	Chenopodium quinoa Willd.	WSU	USA	Breeding Population	USA	6	1	3	3	53	56.8	8.5	8.5	16.95	33.85	14.75
422	ICBA13213	CO-KA- 2117	Chenopodium quinoa Willd.	WSU	USA	Breeding Population	USA	13	1	2	2	53	75.4	10.5	10.5	22.1	48.9	17.55
423	ICBA13216	CO-KA- 2120	Chenopodium quinoa Willd.	WSU	USA	Breeding Population	USA	13	1	3	2	59	52.95	10.5	10.5	11.85	30.2	16.1
424	ICBA13219	CO-KA- 2126	Chenopodium quinoa Willd.	WSU	USA	Breeding Population	USA	6	2	3	3	59	44.5	8	8	15.3	20.65	8.55
425	ICBA13227	CO-KA- 2137	Chenopodium quinoa Willd.	WSU	USA	Breeding Population	USA	6	2	2	3	53	48.2	9	9	19.05	25.2	15.95
426	ICBA13230	CO-KA- 2140	Chenopodium quinoa Willd.	WSU	USA	Breeding Population	USA	13	1	2	3	54	57.85	12	12	17.45	27.35	13.8
427	ICBA13231	CO-KA- 2141	Chenopodium quinoa Willd.	WSU	USA	Breeding Population	USA	13	1	2	3	53	60.3	9.5	9.5	16.05	34.3	18.95
428	ICBA13232	CO-KA- 2142	Chenopodium quinoa Willd.	WSU	USA	Breeding Population	USA	13	1	2	1	67	35.6	5.5	5.5	11.85	9.9	2.55
429	ICBA13233	CO-KA- 2143	Chenopodium quinoa Willd.	WSU	USA	Breeding Population	USA	13	1	2	1	61	58.4	9.5	9.5	18.45	40.3	17.75
430	ICBA13237	CO-KA- 2148	Chenopodium quinoa Willd.	WSU	USA	Breeding Population	USA	6	1	3	2	54	58.35	12	12	18.85	26.35	20
431	ICBA13238	CO-KA- 2149	Chenopodium quinoa Willd.	WSU	USA	Breeding Population	USA	6	1	2	3	54	65.2	10.5	10.5	14.75	29.3	20.65
432	ICBA13241	CO-KA- 2154	Chenopodium quinoa Willd.	WSU	USA	Breeding Population	USA	6	2	2	2	53	63.85	11.5	11.5	20	40.6	13.45
433	ICBA13242	CO-KA- 2155	Chenopodium quinoa Willd.	WSU	USA	Breeding Population	USA	13	1	2	1	61	62.15	11.5	11.5	17.95	51.05	18.95
434	ICBA13243	CO-KA- 2156	Chenopodium quinoa Willd.	WSU	USA	Breeding Population	USA	13	1	3	3	67	36.1	8.5	8.5	14.1	21.85	10.45
435	ICBA13246	CO-KA- 2159	Chenopodium quinoa Willd.	WSU	USA	Breeding Population	USA	13	1	2	3	59	46.9	4.5	4.5	15.3	21.15	9.7
436	ICBA13249	CO-KA- 2163	Chenopodium quinoa Willd.	WSU	USA	Breeding Population	USA	6	1	3	3	68	35.15	4	4	14.3	12	5.05
437	ICBA13251	CO-KA- 2165	Chenopodium quinoa Willd.	WSU	USA	Breeding Population	USA	6	1	2	1	54	48.6	12.5	12.5	19.3	36.85	18.9
438	ICBA13252	CO-KA- 2166	Chenopodium quinoa Willd.	WSU	USA	Breeding Population	USA	6	1	2	3	59	38.7	6	6	12.1	7.3	3.2
439	ICBA13253	CO-KA- 2167	Chenopodium quinoa Willd.	WSU	USA	Breeding Population	USA	6	1	2	1	70	61.85	6.5	6.5	17.4	46.55	17
440	ICBA13254	CO-KA- 2169	Chenopodium quinoa Willd.	WSU	USA	Breeding Population	USA	6	1	3	3	53	30.85	7.5	7.5	13	22.8	11.5
441	ICBA13255	CO-KA- 2170	Chenopodium quinoa Willd.	WSU	USA	Breeding Population	USA	13	2	2	3	54	62.5	10.5	10.5	18.85	54.4	18
442	ICBA13256	CO-KA- 2173	Chenopodium quinoa Willd.	WSU	USA	Breeding Population	USA	6	1	2	3	53	60.5	14	14	18.3	62.2	24.7
443	ICBA13259	CO-KA- 2178	Chenopodium quinoa Willd.	WSU	USA	Breeding Population	USA	6	2	2	3	53	41.55	8	8	16.55	24.2	8.4
444	ICBA13261	CO-KA- 2180	Chenopodium quinoa Willd.	WSU	USA	Breeding Population	USA	6	1	2	1	59	50.8	11.5	11.5	15.6	20.95	13.45
445	ICBA13264	CO-KA- 2183	Chenopodium quinoa Willd.	WSU	USA	Breeding Population	USA	6	1	2	1	54	53.05	10.5	10.5	16.8	39.65	11.9
446	ICBA13268	CO-KA- 2188	Chenopodium quinoa Willd.	WSU	USA	Breeding Population	USA	13	1	2	1	54	64.75	11.5	11.5	20	59.1	15.85
447	ICBA13269	CO-KA- 2189	Chenopodium quinoa Willd.	WSU	USA	Breeding Population	USA	13	1	2	3	53	63	11	11	20.85	41.5	15.45
448	ICBA13271	CO-KA- 2192	Chenopodium quinoa Willd.	WSU	USA	Breeding Population	USA	13	2	2	3	53	73.25	17	17	20.8	63.5	27.1
449	ICBA13272	CO-KA- 2193	Chenopodium quinoa Willd.	WSU	USA	Breeding Population	USA	13	1	3	3	67	43.95	7	7	14.55	22.8	13.35
450	ICBA13274	CO-KA- 2196	Chenopodium quinoa Willd.	WSU	USA	Breeding Population	USA	6	1	3	3	59	45.7	9.5	9.5	16.05	21.55	11.2
451	ICBA13276	CO-KA- 2198	Chenopodium quinoa Willd.	WSU	USA	Breeding Population	USA	13	2	2	3	67	61.15	10.5	10.5	18	39.25	22.3
452	ICBA13277	CO-KA- 2199	Chenopodium quinoa Willd.	WSU	USA	Breeding Population	USA	6	1	2	3	54	56.75	11.5	11.5	22.45	37.8	17.4
453	ICBA13280	CO-KA- 2202	Chenopodium quinoa Willd.	WSU	USA	Breeding Population	USA	6	1	2	1	53	54.55	4.5	4.5	16.9	49.85	15.2
454	ICBA13283	CO-KA- 2205	Chenopodium quinoa Willd.	WSU	USA	Breeding Population	USA	6	1	3	3	53	50.35	8.5	8.5	16.85	29.05	14.95
455	ICBA13284	CO-KA- 2206	Chenopodium quinoa Willd.	WSU	USA	Breeding Population	USA	13	2	2	3	67	56.2	9	9	14.1	70.6	22.8
456	ICBA13285	CO-KA- 2207	Chenopodium quinoa Willd.	WSU	USA	Breeding Population	USA	6	1	2	3	54	55.85	9.5	9.5	15	73.4	14.65
457	ICBA13286	CO-KA- 2208	Chenopodium quinoa Willd.	WSU	USA	Breeding Population	USA	6	1	2	3	54	51.05	9.5	9.5	16	41	20.05
458	ICBA13289	CO-KA- 2276	Chenopodium quinoa Willd.	WSU	USA	Breeding Population	USA	6	1	3	1	60	51.8	10	10	16.05	39.5	15
459	ICBA13290	CO-KA- 2277	Chenopodium quinoa Willd.	WSU	USA	Breeding Population	USA	6	1	3	1	53	43.9	9	9	13.7	28.65	15.2
460	ICBA13292	CO-KA- 2282	Chenopodium quinoa Willd.	WSU	USA	Breeding Population	USA	6	1	2	3	54	64.1	8.5	8.5	20.85	51.85	14.7
461	ICBA13295	CO-KA- 2285	Chenopodium quinoa Willd.	WSU	USA	Breeding Population	USA	13	1	2	3	53	68.6	11	11	19.7	85.6	27.7
462	ICBA13297	CO-KA- 2287	Chenopodium quinoa Willd.	WSU	USA	Breeding Population	USA	6	1	2	3	53	54.95	10	10	17.45	21.85	12.15
463	ICBA13305	CO-KA- 2296	Chenopodium quinoa Willd.	WSU	USA	Breeding Population	USA	6	1	2	3	59	53.85	7.5	7.5	16.3	14.9	9.1
464	ICBA13307	CO-KA- 2299	Chenopodium quinoa Willd.	WSU	USA	Breeding Population	USA	13	1	2	2	59	67.8	10.5	10.5	20.45	36.45	16.5
465	ICBA13308	CO-KA- 2300	Chenopodium quinoa Willd.	WSU	USA	Breeding Population	USA	6	1	3	3	54	46.85	9	9	12.65	21.6	10.75
466	ICBA13311	CO-KA- 2304	Chenopodium quinoa Willd.	WSU	USA	Breeding Population	USA	6	1	2	3	54	51.95	9.5	9.5	15.85	18.75	9.9
467	ICBA13312	CO-KA- 2305	Chenopodium quinoa Willd.	WSU	USA	Breeding Population	USA	13	1	2	3	53	68.05	8.5	8.5	16.35	72	22.35
468	ICBA13315	CO-KA- 2309	Chenopodium quinoa Willd.	WSU	USA	Breeding Population	USA	13	1	2	1	67	55.9	9.5	9.5	17.75	47.85	17.65
469	ICBA13316	CO-KA- 2310	Chenopodium quinoa Willd.	WSU	USA	Breeding Population	USA	13	1	3	1	54	38.25	7.5	7.5	14.8	22.75	9.95
470	ICBA13318	CO-KA- 2314	Chenopodium quinoa Willd.	WSU	USA	Breeding Population	USA	6	1	2	1	54	67.5	12.5	12.5	20.95	77.05	23.9
471	ICBA13319	CO-KA- 2315	Chenopodium quinoa Willd.	WSU	USA	Breeding Population	USA	6	1	2	3	53	63.65	10	10	17.75	52.05	21.5
Panicle color (at physiological maturity), 1 White, 2 Purple, 3 Red, 4 Pink, 5 Yellow, 6 Orange, 7 Brown, 8 Grey, 9 Black, 10 Red and White, 11 Red and Pink, 12 Red and Yellow, 13 Green, 14 Red and Green; Panicle shape, 1 Glomerulate (glomerules are inserted in the primary axis showing a globose shape), 2 Intermediate (showing both shapes), 3 Amarantiform (glomerules are inserted directly in the …
