# Supplementary material for: The diversity of quinoa morphological traits and seed metabolic composition
Source: Sci Data. 2022 Jun 20;9:323. doi: 10.1038/s41597-022-01399-y (PMC9209433; doi:10.1038/s41597-022-01399-y)
Supplement: Supplementary file 6 — Supplementary Dataset 1 [file 41597_2022_1399_MOESM6_ESM.xlsx]

## Sheet: Dataset S1
Supplementary Dataset 1. All metabolite data.
Given are raw intensities measured for all annotated metabolites and lipids.
Metabolite	D-12244	CO-KA-2165	CO-KA-2183	CO-KA-1946	CO-KA-2044	Ames-13738	D-12047	D-12162	D-11976	D-12065	D-11970	D-12083	CO-KA-2101	PI-584524	CO-KA-2032	CHEN-294	D-12283	CO-KA-2188	Ames-22153	D-12172	CHEN-331	CO-KA-1963	CO-KA-2155	CO-KA-1954	CHEN-471	CO-KA-1820	CO-KA-1873	CO-KA-2026	CO-KA-2080	D-9978	CO-KA-2054	CO-KA-1921	D-12215	CO-KA-1805	CHEN-473	CO-KA-1830	CO-KA-1940	CO-KA-1835	D-12177	CHEN-451	D-12034	CHEN-152	D-9971	CHEN-397	D-11939	D-12028	CO-KA-2282	Ames-13724	CO-KA-2143
AG487 [Hex][Pen][Hex][Hex]/Phytolaccagenic acid [Pen][Pen][Hex][Hex]/Hederagenin [GlcA][Pen][Hex][Hex]	449895200	767000000	840000000	835000000	121000000	232000000	51100000	751000000	340000000	886000000	672000000	450000000	1290000000	836000000	1140000000	NA	57200000	795000000	495000000	6110000	583539200	1200000000	728000000	981000000	579000000	1230000000	657000000	794000000	937000000	138000	1361224830	1190000000	717000000	1020000000	864000000	1090000000	1000000000	1040000000	521000000	656000000	650000000	1100000000	481000000	351000000	130000000	972000000	1020000000	458000000	1060000000
Hederagenin [GlcA][Hex][Hex]/AG487 [Hex][Hex][Hex]	46415924	20488472	17172440	17378732	21303600	15389392	33590724	36925904	13905080	31970956	22351580	28283862	12821576	10250143	16258846	NA	22094248	6.26485e+06	33771724	26162416	16547314	6399555	22579140	28274532	13871662	23169396	14398843	41791904	18345694	32386210	17901226	23595212	97951312	14815668	19037164	29243308	9037183	33431956	13410113	19644500	21933746	46035744	15146094	17202768	23443822	69413280	11662342	72871168	23704656
Hederagenin [GlcA][Pen][Hex]	1647458560	1115057540	1744608130	1486981120	501056000	194437200	378907200	739888700	1019480320	558248260	98199712	2182908670	1185165310	689772220	940712900	NA	302218464	996962110	400004704	247345728	865464130	1078625660	1188908670	908345860	1053986820	811943740	787576830	324807136	918914300	6.15167e+06	483632096	479761120	366781824	662523140	994146690	686748350	393345344	406661920	305011328	340750560	628242240	139466992	133871688	371345344	663750530	192711088	489519936	812624900	614923140
AG487 [Pen][Hex][Hex]	531015200	696608900	987923200	915369410	158076800	359706784	157993792	1087171840	669150340	1092461820	662823810	809152130	1438048900	1378259580	1125849090	NA	63725880	1391252990	738481730	81075680	604606460	1374498820	784105660	896097410	804889600	1430885120	1077687810	903944260	1022253310	202570624	1818754560	1367842430	897683900	1207149180	979207040	1028161540	1334149760	1006699260	724198850	891707010	927382140	1404389380	783328510	760780800	355021184	1163709950	1173779840	511593408	1257319810
AG489 [Pen][Hex][Hex]	249023552	299747616	409782656	375749280	45332812	146254384	52289852	491089344	246165792	516305504	328047392	325346624	687577980	508323072	549161280	NA	23311322	454323936	299239520	7762898	258746032	632249280	327146208	405209568	368612608	665385660	422491936	377458432	415289280	18243.8	852001600	679454910	425739584	525549248	471909504	532763328	559592960	510302080	332922944	400215520	446572800	752799870	324484128	263176000	105875992	663367550	522143264	208322096	520117472
AG489 [Pen][Hex]	160342832	219010640	287594144	272339872	114206296	114685640	23645776	297083872	107702128	253551120	393518592	168482640	515312160	346932896	433329408	NA	14734292	474871040	272852480	9813842	131959960	563888260	343580800	345738816	146872944	483123072	233196736	423452960	412190816	155254	657295360	532560512	296279072	346192416	301287232	422011264	328358432	361510240	238154208	265267312	413873984	167476736	217327360	197646032	303923936	664825150	305197824	138973920	374070880
AG489 [GlcA]	10992228	50422364	11663643	21569494	40665044	18470016	10592296	24417112	17364644	38520028	47943432	104488808	446495	5.56353e+06	3474214	NA	83528096	15141398	38662256	60811104	24540634	6346523	16650803	6948492	12089360	2.41206e+06	376545	45634268	24494996	112149616	720508	923884	17624568	8.19908e+06	1.02715e+06	10823763	421393	3.46563e+06	16880244	8.09401e+06	60006104	13157674	3.57622e+06	90293976	147874192	17527224	5432781	17420854	13282291
AG489 [GlcA][Hex]/AG503 [Hex][Hex]	6158084	8783758	16608879	13936227	1600762	1881892	1972051	12437759	52265772	62891424	12628210	29676876	11757182	8524581	3.90546e+06	NA	1.02652e+06	4.9593e+06	2793855	6.06421e+06	13300434	24499556	6759747	7535947	194354752	29744168	9332114	3.4577e+06	5579924	786468	24396778	9609488	5162339	7806506	23802910	14164066	7.80166e+06	5455296	10793049	6754898	10128066	22378842	9589716	8.07428e+06	3.14706e+06	51101504	14552577	6157803	6908020
Phytolaccagenic acid [GlcA][Pen][Hex]	1425552510	901373250	1084231940	653457340	420871456	259946464	738900990	833709250	1139577340	1121666430	55105616	1037926210	970242300	1069544960	961135360	NA	1509694590	633145860	689768830	1297081860	901991040	892337920	822373310	715015170	902320060	660105860	935469120	798352640	803955070	6069536	1211864580	1051791810	846567170	652594050	1419319040	909317060	821970050	1101968770	993916860	1147109760	911999490	1040764540	756230080	643991940	1050196290	803106430	599638530	1540530300	827632380
AG503 [Pen][Hex]	99711328	229099136	160624752	291430784	216548608	230234592	55512664	74719888	26294692	65191596	513504832	155200576	165768272	178628784	458507520	NA	33303452	246226352	515450592	8009777	56685376	771400770	595099970	453748576	25970656	282671488	174020816	628108290	398041760	702123	253018032	243951312	80981248	410790368	58657456	256032800	64512784	167126096	519865120	53643392	415808544	61347804	238311536	66954880	434100992	856792580	115925600	197398400	239491440
AG503 [Pen]	54586504	240196160	99548840	79263224	301718272	289557664	36046756	11363876	3.92074e+06	13750252	1360841600	23840224	17139280	50084860	202197888	NA	373218432	133101744	506691168	314166144	97522440	138404960	191093584	242160432	4.04709e+06	131447712	18461074	1350039420	338257536	318585568	46368748	18490100	107027440	306739712	13310772	65660128	7676178	94034496	302388256	11911474	1718740480	157398400	109641240	87291016	2738693630	540321410	123507512	33645192	156277616
AG515 [GlcA][Hex][Hex][Hex]	264316096	383373504	392688224	297140960	199450368	88261160	191335376	105263928	324878336	295709440	6254809	208596544	441763616	102006120	359235008	NA	294046336	273677952	264290224	324908192	256659232	400972608	365266944	345211712	294298880	308933664	470096128	393922912	359627456	760511	524894624	456908064	71353560	293500064	344270976	361694848	404331552	458327072	273122368	331972704	198134480	204993600	359249984	212570768	166543616	259560432	343222400	353491392	397587072
Hederagenin [GlcA][160.00 Da][Hex]	366301824	407793440	303002784	330564448	317699296	176414896	193038800	939043010	1008484800	1906670210	445298752	1140955520	532592384	410278208	798812990	NA	432925376	424124352	743607620	572494340	628017730	624818690	791684740	411955456	2925015810	814081150	813455300	368195648	583503740	8218460	1114188030	539807100	1038944060	701622850	1134351490	507702848	765636860	401356384	1020768830	942124610	1316703490	1615588740	1982469380	1266156290	792091460	2381885950	706338050	189203680	525858656
Hederagenin [Pen][Hex][Hex]	2170666240	1491430270	1948460930	1823012220	687593150	1104014720	591514300	2851981820	1840219140	2822533630	2241902850	2231338500	2663841020	2373224960	2372527100	NA	1190244220	2130303360	2351956480	7.93018e+06	1844232060	2399472900	1874811010	1913929220	1988653310	2393617150	1923653120	2138305280	2038715260	3007624	2753525500	2392402690	2810937860	2229543420	1932726400	2484935680	2395942660	2263309060	2114613760	2706045700	2847921410	2893065980	2127807360	2228619780	1247025660	2568438270	2114663550	1866591620	2206372100
Hederagenin [GlcA][Hex]	802660420	1058783940	1056580860	1252749820	228591808	203568800	202892832	513232576	3750877700	4883125200	1099274880	2256168190	561684420	226291008	299734976	NA	77146144	297275232	331831360	18668702	596082370	635246080	730351100	447422656	4998936100	565067200	315407520	188981088	348740096	1.54014e+06	343781056	276369888	695586620	240880320	844674180	573110780	231398624	243834288	530404512	463221088	760537340	906906110	336514176	625845630	618092350	1479409920	572098430	391047936	293015168
Hederagenin [GlcA]/Phytolaccagenic acid [Pen]	NA	13666722	771219	3979999	20152706	NA	434376	NA	NA	1.35916e+06	8067781	5283799	NA	313535	171744	NA	30668144	3.21983e+06	9164071	27731690	NA	415306	1.69554e+06	NA	1.0707e+06	NA	NA	2.1168e+06	3.55838e+06	52891100	NA	NA	NA	NA	NA	545789	NA	NA	NA	NA	1.07063e+06	NA	NA	2229230	12959121	NA	NA	NA	429798
Hederagenin [GlcA][160.00 Da]/AG487 [Hex][160.00 Da]	191418	6269539	2.80312e+06	5601957	109996	338222	1.48672e+06	430724	61200000	106000000	398044	49600000	137646	NA	NA	NA	10900000	47484.2	43426.3	192108	2.70433e+06	4.33711e+06	922493	4329980	94600000	168135	NA	77682.5	2.71725e+06	1.33531e+06	66726.3	95953.3	997646	NA	208696	559826	NA	13536.2	2.77191e+06	376138	16100000	6.93527e+06	22917	6553414	151000000	19900000	455830	1.2186e+06	818447
Hederagenin [GlcA]	90100256	108570592	61470144	84659024	69850136	75136912	79478632	124246168	397388064	804709250	292716544	367424480	34392304	18006884	32728700	NA	642604290	27709958	89337040	8904684	122991096	64892500	68781560	66105656	490707552	80244496	20457128	148766384	120082448	50326136	62630288	98560224	129962480	60624472	182071008	105390664	23311356	48131072	193912320	181816352	452174816	198939232	51800324	245346720	780197250	326400160	55152972	55649756	52074452
Hederagenin [Pen][Hex][Hex][Hex]	2394126850	1361443970	1762339840	2110272900	455658080	1015699260	592058560	2225111810	2660298240	3172092670	706697980	2289577220	2723306750	2741996030	1963815300	NA	69608328	1997041920	516401984	13734369	2877864700	3113011200	2023889150	2687175940	4257944830	3693740290	1206595460	1285370620	2389118460	12783164	2703321600	4029316860	1551314180	2313524220	3483720190	3505441790	2031092860	3766872320	2370656000	3008817920	3315006720	4676792300	1507191420	3079914500	1106981380	2418277630	1719581950	902967230	1598655740
Oleanolic acid [GlcA][Hex][Hex]	1656348930	252201360	981703300	492130336	192131120	1490991230	2548854780	3123332610	1579864830	2390973180	1407639300	2427289600	441261920	479908320	394840608	NA	234414992	335015584	772688900	29241668	1404246530	442104096	588305600	630456640	1621185020	717264770	1156734590	845613890	518702208	9969815	918020670	576807740	1247727100	868467900	1292413180	436630656	1019832640	471096800	1771267710	1324112380	2232016380	1858315520	1980428540	2032674180	367760256	3077955580	935033980	2631600900	457399840
Oleanolic acid [GlcA][Hex]	498904288	262251104	481592320	365052864	169359984	409437664	564124480	716386820	3505192190	4148870910	646668540	2668934140	320438176	169890912	175993712	NA	485952544	180374816	329774016	13281603	1013574850	495415360	542375680	402918432	5068943900	605609150	638448900	416088736	415943616	4.96472e+06	401180352	310965312	965887740	409743968	1895420030	538975810	481245632	288082560	1181147010	1036065600	1910258430	1508938370	934766270	1681229180	1669041660	3120278780	962926270	1484236540	367233920
Oleanolic acid [GlcA][Pen][Hex]	5835684400	2081313020	3819710720	3722203140	2444863490	5142315000	6835166200	5118052400	7129452500	8866712600	2981993980	6523649000	3092574210	2897657340	2468340990	NA	737106110	2082904960	2428200190	6.49804e+06	5508502000	2784041980	3865539840	5127455200	10375513100	3831812610	2749498370	2829704960	3412689660	4.53508e+06	2721053700	4188988420	3659994110	4202510590	6560880600	2834552580	3499561220	4258336000	4566797800	5455610400	6495145000	6962275300	3818081540	6014617100	4033647620	5873188900	4188771330	4627717600	3002382080
Oleanolic acid [GlcA][Hex][Hex]	45844148	6154551	14773250	12754143	8848921	12365900	67902920	54868448	191268384	277311648	5316565	88958592	7773905	4842038	5049897	NA	8.32174e+06	3686530	9327438	438993	26975010	6750123	12607019	13347724	335976192	9210578	4.40881e+06	6608721	9961465	532173	3582779	7.4888e+06	33255956	8562390	34899796	7687451	6179674	11514570	17987768	41670624	43619192	21953126	12878184	46143856	19441986	28693022	14671204	11624717	3.88259e+06
Oleanolic acid [GlcA]	41583316	17325924	23240400	18633978	29755598	34689944	75925392	44590052	208136240	483991296	138501536	168004784	5441112	3.49033e+06	7.15571e+06	NA	287097472	6.27902e+06	40391600	5.02053e+06	46916648	10346812	23892442	15509984	314477952	16380215	10667813	40245616	37022344	26424068	11192077	13678888	42072704	26488290	64291200	16135169	10461204	10357974	59852716	52408132	233927104	68056056	25090650	103277720	542258500	187117712	26366450	35453732	11547234
Phytolaccagenic acid [Pen][Hex][Hex]	3304803840	3036576510	2385610500	2892800260	2453802240	2807011330	2577901060	2867186940	2778520580	3086119420	2701493500	2930219780	2614276100	2562909180	2637270780	NA	1519366400	2717780220	3184023300	1100807300	3008016900	2441734140	2819827200	2830610430	2785893120	1929424900	2368545790	3071022850	2820484610	10204848	1698764800	2154266620	2708535550	2500543490	2811977730	2882068480	2557149950	2612435460	2920469250	2940657660	2930016510	2740172800	3026442750	2892679940	2277777920	2583624700	2448283900	2718550270	2661734400
Phytolaccagenic acid [Pen][Hex][Hex]	102123544	177041936	262525264	200931168	65924744	66603168	85492992	142539504	588328190	642438210	107792448	356354944	144363968	127583296	97110152	NA	44823196	94258104	78231440	129205552	152555120	232092848	144146208	138557712	1556024700	274313664	195839456	105071528	102324160	812016	189492768	155140272	74307400	156986608	365003872	168892224	168550592	102651976	175934752	157119808	138039376	180018288	173420208	129906864	80083632	336363008	267958240	96043408	138732944
Phytolaccagenic acid [Pen][Hex]	1356235010	2050801020	2117229310	1914213760	1008595900	1359241600	471677920	1579265020	1119442690	1754049280	1655759490	1298797950	2381276420	1788135940	2386861060	NA	555652930	1873468930	1533164290	400379392	1450594050	2192058620	1843610880	2206725120	1579514500	2404106240	1853929980	1920861820	2045167620	2.19027e+06	2199989500	2291320060	1114664320	2207597310	1988968060	2084908540	2001968130	2164758780	1342999040	1282572290	1459992320	2114465790	1441859840	1130587650	361201792	2098642300	2309803520	1040818050	2153090300
Phytolaccagenic acid [Pen]	650174590	632834820	686610370	768454780	392917664	282763264	284151360	337280512	483427648	770910850	14143575	468607104	831853700	623300420	846294340	NA	624701380	681683840	296737824	559904190	670062270	907261820	685542400	745417280	461414720	855755010	938580100	588925380	732889920	2439730	1102386690	984966140	238723296	872441860	963329660	691355780	920564860	911031870	701080700	893563520	446908736	767366020	704136510	434150688	481279424	532612832	735872510	755551870	641803520
Phytolaccagenic acid [GlcA][Hex]	673541630	355492416	442676256	326860768	242019216	303934304	321983264	414123744	521336576	886948290	18254338	600786880	408267936	364737600	391635648	NA	490870880	263575984	192836032	728884990	628433020	417773792	333846912	361055200	579948860	447516096	564128770	444674400	370928704	2742790	708867010	527084640	308592544	461211072	988290180	371307456	454749376	687673410	738227840	894608510	523828448	726911170	746908860	407389024	549448580	761012100	374612672	698217540	364849792
Phytolaccagenic acid [Pen][Hex][Hex][Hex]	2483720450	2941917700	3657100030	3309792260	2698193660	2460783100	1119494530	2287640060	1661114110	1930720510	3305697020	1983822850	3662825980	3659623940	3607863550	NA	321559136	3593401090	2869199870	305962944	2057389570	4464128500	3763547650	3713324030	2285115390	4015712510	3456708100	3966387460	3934384640	5088458	4468864500	4087104770	2051123970	4127885820	3987973890	3355611900	3912648190	3557918210	2564784130	2736214020	3494705410	1371820030	3007996930	2350386690	3905625600	3871774460	4020298500	1378634240	3689926140
Phytolaccagenic acid [GlcA][Hex][Hex][Hex]	42676112	64715660	35063600	23432718	94427720	164210880	501817888	62049360	18078172	22359744	255956256	43718880	4.68828e+06	26060530	35158372	NA	216747808	49612876	555278590	4374399	108911344	56713748	113869792	60963152	22418906	52617732	21963974	1075963650	159545824	39174612	32904622	26550684	81856568	261606256	12782631	38286124	24201748	50496560	99536088	58213376	366671072	24927912	27083156	236760608	1017344380	85179360	46695724	40905456	50620544
Phytolaccagenic acid [Pen][Hex]	1005209980	1175519490	1097053310	1200139900	476538240	787291970	595967940	1051257150	935064380	1092185600	746029440	1016101120	1309098500	1228302980	1255919230	NA	156124400	1155192060	1035950980	70927728	911490880	1152752380	1132436100	1204945540	1005479940	1098808830	1163294980	1175497600	1126396160	NA	1162290300	1225667200	748886020	1210220930	1161656580	1107039360	1261744380	1161776900	982043070	913585150	986544380	1200855550	1154083840	1000353860	363402976	1180863870	1225053950	664816060	1248793090
Phytolaccagenic acid [GlcA][Hex][Hex]	394381312	517892736	647281790	568204160	209812752	303929728	251644032	597603840	376584352	466621792	344565056	467608960	733752450	701196480	657746500	NA	192493744	651263620	408267712	150618704	418569024	787199680	565694080	594694590	609269760	799568130	684129220	511913760	623777860	1307733	905073540	804301630	369841280	786264190	542427520	560874430	714257730	670813060	502455296	368407776	502676352	689325700	577857920	469951232	460075392	728556480	809997120	287008480	696829120
Serjanic acid [GlcA][Hex][Hex][Hex]	1249128700	522368032	995946110	718840260	645389890	420524800	1042946750	926219650	803564420	1085045760	33697660	944123710	548904960	457433216	589491460	NA	1307453060	466865504	725261310	1152314880	724516930	631028290	951341700	864921220	987717630	681579520	1279722240	892810050	789090560	7.29036e+06	1040034430	694068670	845223040	1269266430	1377963390	576630460	1421439100	1060152770	879698050	1291975040	916486270	1468519810	897482050	752991810	1057954240	957227970	928210240	1277078020	721976060
Serjanic acid [GlcA][Hex][Hex]	335122944	52513200	95835552	71630032	113972712	169202672	318483520	327613120	136231952	143711344	9058270	265079040	28581980	23542248	45947068	NA	180162208	25246854	116224688	152442304	106379360	24597546	96315392	115911968	139097504	61634220	90773072	96980760	58273916	3.76381e+06	65661360	111717792	437772448	112440112	256954320	77330600	109995280	117458408	118004192	204830320	183359440	362353760	141740048	154970304	286390560	304093664	78862976	226227120	63932564
Serjanic acid [GlcA][Hex]	82551488	32622266	143945104	46418880	30779220	591342340	440312192	121620296	1059682180	870259840	148894224	541077060	22092144	17713392	18227098	NA	13647278	17597272	81730352	21781486	117401240	34458500	85444720	59887872	1053037500	58719884	216412048	74670736	42610376	1.50601e+06	36510008	24694200	92060016	98034888	374287584	33539442	107280680	18814192	150595424	104066728	214083472	112024264	176151600	139181536	118449888	531597664	197426848	375743776	38617800
Serjanic acid [GlcA]	10484569	6500440	11598238	12385621	34855684	39544648	87647016	19602934	62105700	81131440	59366212	65020748	1.34704e+06	6226095	3.09348e+06	NA	23978916	18836494	37536572	79701096	11795935	3.70723e+06	14485334	5.67764e+06	85693320	3.52047e+06	6.46981e+06	15638987	16217294	112578880	2.9244e+06	2085585	10840976	11486784	27159948	3184639	5790356	3.92696e+06	15204057	9807927	49841200	14030482	11477444	67885880	64063792	44857316	13845154	21338030	11446945
20-hydroxyecdysone	1958630780	1939441280	2207006210	2123927300	1495337470	2057333380	1843347840	2170055940	1792993150	2252899330	2032641280	1975745410	2152734980	2090297340	2059841150	NA	1957903870	2277562880	2062163460	1121862530	1452397310	2236719360	2295947010	2219365890	2266074620	2060104320	2367755010	2740914430	2476934400	1443873660	2339374850	2553408510	1887272830	2796959230	1785365120	2547630340	2581361660	2431129340	1931051010	2145837950	1953952900	2097073920	2569509380	1725352830	1965871870	3103240190	2281535490	2503458560	2013746180
Makisterone	228984048	268623264	275184192	265780432	177534400	264405616	178904400	247429568	191471504	326852928	327369216	226565104	246931184	240929776	227709600	NA	191714384	260112304	273159264	166121520	188803728	290728512	282973408	302448704	252559040	255922960	239634576	395001056	329577728	199528704	302281952	359516896	263248064	429911328	292975872	361456064	334732896	329199040	234160336	292997312	276720032	273318144	325850912	242710000	230733648	519798528	319143520	391816896	256035136
Makisterone	169943440	146272192	163298080	165291472	106463648	171122016	125041912	165597408	136602800	231099136	207216368	151262336	140307776	133109128	127454848	NA	137784704	145967216	166277264	104746272	126506280	172989856	169540400	182359088	181268064	158326592	140995744	264490752	200772816	111554888	179180640	227601680	181462752	268663232	205800000	194670144	202746416	201418800	163846240	210836560	198919232	195993936	246248016	154778352	163314032	374528800	196269456	255008848	153357104
Polypodine	176886944	235587200	326087168	282040640	129592752	192786656	146797616	189973760	177420992	244549376	93097592	176251040	235334752	320778208	191016544	NA	193561104	284748864	187884384	55002056	102470536	314866688	336230016	313061056	251174720	308962976	347084608	482542080	363388672	52823856	322234432	376721472	127223376	471628800	138970384	353138336	417552096	258782816	241266960	156788368	231969328	155194448	334340896	123033320	236415712	335550336	313244928	324453984	259143888
Cer t18:0/c22:0	165290	185453	281383	207524	128041	285955	440173	220658	294768	267345	731107	139488	217502	196327	192656	504064	152678	93026.3	330164	261309	193006	107556	253735	379557	151653	255734	284310	197143	230350	602223	187250	306025	167751	131737	197731	236555	218721	252327	142646	178751	151006	292003	108236	104409	103204	417905	79605.2	108767	134431
Cer t18:0/h22:0	1.4054e+06	1.50879e+06	1.39289e+06	1428229	1.23679e+06	1.98438e+06	1888194	2.26771e+06	1.60797e+06	1739703	4.49106e+06	1.86706e+06	999687	2229657	1.4051e+06	2.10551e+06	994335	878791	1.97826e+06	2.44951e+06	1156792	1.13545e+06	1.5339e+06	1.1568e+06	1.39439e+06	1.30149e+06	1.47283e+06	2.26735e+06	1.39384e+06	4.70814e+06	1.23447e+06	910007	1.64586e+06	1.21653e+06	742333	931366	992297	1.01172e+06	1.89852e+06	1.26698e+06	1.94846e+06	1.23538e+06	1.76505e+06	1.35964e+06	1.518e+06	2.30915e+06	850390	998036	1.19203e+06
Cer t18:0/h24:0	1.50637e+06	1.78307e+06	1.58716e+06	1.921e+06	2118648	2.43092e+06	2127879	2.32802e+06	1.84428e+06	2.048e+06	8737599	1.82632e+06	1.28096e+06	2.19486e+06	1.49606e+06	2.1408e+06	1088544	1.68913e+06	3.11633e+06	4456884	1.43192e+06	1.39029e+06	2256377	1.52659e+06	1.35951e+06	1.38719e+06	1.34953e+06	3.2884e+06	1.72967e+06	11565435	1.31414e+06	986838	1.73034e+06	1.40811e+06	715415	976277	990410	1.00529e+06	1.98878e+06	1.27062e+06	2.5399e+06	1.34053e+06	2.2343e+06	2.17872e+06	2.79656e+06	3.44422e+06	1117482	1.38552e+06	1.7447e+06
Cer t18:1/c16:0	70193.1	158240	187479	243393	744876	125895	353173	132044	102559	133465	1.05259e+06	113186	26066.3	104690	24286.8	105807	43857.6	60616.8	1100999	315817	47473.9	NA	118624	83528.2	82549.4	72777.2	30436.3	174220	141680	2.49843e+06	46600.1	53863.2	80602.5	39484.8	11788.4	49811.1	10401.8	93729.8	60074.5	64273.2	163467	24683.7	56483.2	442061	308520	170335	105209	47570.6	242082
Cer t18:1/c22:0	1.30666e+06	1.27045e+06	1.37334e+06	1.01013e+06	632187	1.0417e+06	1.35296e+06	1113994	1.39761e+06	1.49157e+06	1.0747e+06	1.02149e+06	1263274	944145	1.15406e+06	1.27301e+06	971359	642580	1.57241e+06	926079	1.42539e+06	904295	1.3595e+06	1611843	1.11071e+06	1470970	1515503	843684	1.06506e+06	1.30292e+06	1.63562e+06	1.83002e+06	1.19454e+06	1.08224e+06	1.55753e+06	1.23434e+06	1.45639e+06	1.31392e+06	1.04099e+06	1325779	800878	1.30791e+06	834850	762360	846412	1.18081e+06	779337	923869	943570
Cer t18:1/c24:0	2.16643e+06	2.26161e+06	2.68766e+06	2402212	1.33827e+06	2.21244e+06	2.72984e+06	1.89543e+06	2.79394e+06	2.62591e+06	2.59066e+06	1.97107e+06	2.62597e+06	1.86681e+06	2253949	2695436	1.76668e+06	1.75006e+06	2.31901e+06	1.86351e+06	2527870	2.07644e+06	2.66808e+06	3.10285e+06	2.03141e+06	2.8024e+06	3194707	2.08815e+06	2.41258e+06	2.97966e+06	3.45441e+06	3.29157e+06	2.07715e+06	2.29278e+06	2862015	2.18685e+06	2762387	2.59013e+06	1.81223e+06	2213574	1.79666e+06	2.8656e+06	1.62149e+06	1.56627e+06	1.56929e+06	2.88115e+06	1.99576e+06	2151195	2158585
Cer t18:1/c24:1	176861	97991.6	159668	70444.3	NA	67869.4	85683.2	58064.4	93068.3	85519.9	NA	58341.5	139868	41845.8	57127.2	83288.6	107825	67038	68123.7	85998.1	152568	43023.7	183143	202492	68695.5	122338	161664	67229.1	125335	52455.4	196721	321054	148159	62164.4	246707	117678	112058	200853	47450.5	167735	48469.5	75037.7	NA	67371.4	63129.8	56191.2	47134.1	96329.7	71481.4
Cer t18:1/h22:0	8502330	11008021	10460047	9188786	7548903	11039698	7834284	10589455	8901967	9385849	17096822	7.39947e+06	10808359	10165865	9032347	9497972	7.06015e+06	5984293	11820644	12081008	8249815	7.95053e+06	10389084	8591016	7192277	12476205	10748606	10806769	9376423	17920552	10132697	10809378	10528485	10177412	6340169	6.25336e+06	8607124	9623956	7.84527e+06	6.54788e+06	8918243	10102825	7649033	7541955	8728373	9320040	6322399	8555720	7644193
Cer t18:1/h24:0	7.91421e+06	8587006	7.97784e+06	7689329	8.28097e+06	9205355	9029700	9557032	8917044	9206815	22297644	7672284	7.49867e+06	8521438	8.34532e+06	8433957	6518078	6525742	12132674	13784869	8375515	7.8002e+06	8429660	7998304	7567812	8806765	7.50359e+06	10754571	8609678	29385986	7.64444e+06	7123809	8848988	8089268	5.54965e+06	6.26474e+06	6665704	7505960	8212656	6748363	9682270	8197460	8509198	8871276	10975373	11843023	6.52306e+06	7792651	7.87586e+06
Cer t18:1/h24:1	264227	524957	404312	318253	380366	476788	446614	368307	240557	320405	810219	232855	268531	268169	250719	320309	238413	248392	588394	1206877	213003	196189	282434	279267	177320	400820	308939	682419	441945	1.20782e+06	399551	427508	348361	268367	145633	226768	248247	320298	318485	196056	444278	270422	199163	371504	722627	349579	230592	269379	410288
DAG 34:1	28731.2	231225	455117	363365	49543.2	527796	NA	194578	NA	NA	412900	189506	382246	584124	596757	49172.5	NA	60795.1	55143.4	404878	628058	610016	109868	85477.2	NA	129312	411683	16302.7	83289.1	138629	501855	305560	189009	236566	NA	NA	433018	NA	136711	NA	34319.8	35278.7	17747.7	109549	10542.8	275871	164236	363656	233185
DAG 34:2	6694902	24927466	33591016	31763990	6716314	52721808	3.10265e+06	22703400	2.63426e+06	2.35611e+06	8957162	18815824	32843092	42004912	46381664	11169866	2.19953e+06	10803157	16756268	32158376	49011456	52403848	19426462	16498140	2753757	17407266	33844908	8766333	15860403	6.36665e+06	48495100	27649680	22658064	22432620	1.39215e+06	4.30207e+06	43218692	13033112	12307201	1.74533e+06	7849271	9931827	10910587	9908829	5.96488e+06	35582624	22407012	49195896	24468836
DAG 34:3	1.2343e+06	3188343	4986474	3.66488e+06	3434985	4638724	1.05759e+06	1.38437e+06	1.15852e+06	1.06695e+06	351160	1.37878e+06	4819731	3.44476e+06	5.99215e+06	420270	519145	1.86511e+06	3.52528e+06	2.26075e+06	4598402	6.11981e+06	2613095	2.22859e+06	1.12402e+06	2.11625e+06	3636997	546903	1336952	139623	5.17494e+06	2.72907e+06	758469	2.43426e+06	423770	653766	4638398	1.69558e+06	1.89733e+06	570282	1.008e+06	1.22309e+06	1.68059e+06	1.51631e+06	1.0804e+06	2.58071e+06	2.92665e+06	3.98853e+06	2.79723e+06
DAG 36:3	40869428	124887056	163379792	159278672	65239592	184582320	36569672	114660464	14893432	21869898	82443928	78949112	193033712	238844864	223513952	39233828	13508083	60440224	99485776	186934640	218646080	257767088	97906848	98449016	18134454	114623280	211619696	53470304	83409584	98992568	212979504	154279264	84241312	147824576	16036074	33911652	219649168	52056160	68018696	13887386	57236024	48092624	29084114	103482064	38534728	90811496	111093856	192365936	128455808
DAG 36:4	211337312	451109792	485410464	458149312	340343136	722374080	192305136	384963072	128831464	174468112	232249296	343305152	584227200	652890370	641611840	213805360	105280448	254833408	434570208	764374080	603339520	730052030	373835232	359074368	120963416	371055392	582006720	272765952	317505184	277601600	579985150	414771552	341685696	413499264	69347256	171900320	670548800	269211424	200634208	94468480	238934256	195455072	189148576	338678176	239150240	407231360	418945024	668844610	384638976
DAG 36:5	56815536	127254752	145071168	138023008	119315736	181570400	52979688	78366992	41317868	45968664	46962728	65394080	147572432	121298520	189022304	27340498	31124766	73732776	131511760	198546320	170941232	188793040	105195208	77209552	42649264	99528760	127560352	77065568	81114624	30385238	170341728	106487584	41132552	103269680	23539162	49413136	160885792	72331000	67913216	32904242	66434300	47081556	70370400	96320848	72494264	95007256	95049680	155485040	94662560
DAG 36:6	4.60484e+06	10515604	13621645	12267141	11433090	12134286	5.0767e+06	3.92762e+06	2805877	2.27061e+06	1449150	3.57254e+06	10576676	6515181	14118338	637028	1.78558e+06	6.34328e+06	10516761	10039798	10481028	12194789	8451562	6.40375e+06	2.71599e+06	7.7215e+06	6913103	5638643	7745729	395885	11763791	9691126	999441	7503464	1.22832e+06	4.97065e+06	9309250	5.32866e+06	5.57753e+06	1.84701e+06	3839298	2.43619e+06	4.57095e+06	7693112	5957666	4344701	6.72127e+06	8171775	6541316
DGDG 34:1	502892	503711	629327	664045	686381	445566	592190	426852	291007	368733	141754	707826	664496	319281	459417	571435	359291	286945	689395	201256	762000	598401	862153	654280	474188	705002	429823	380429	517462	NA	594489	820950	446262	695244	767541	480961	531995	523456	188401	276874	238032	497071	89162.4	260590	165281	248093	573364	377378	448249
DGDG 34:2	2.73065e+06	3.35043e+06	3.70561e+06	3.31224e+06	2.34982e+06	2.35171e+06	2270716	1.7903e+06	2.99471e+06	2.80843e+06	432292	3.17837e+06	3.95978e+06	2.18789e+06	3.06831e+06	2.35684e+06	2.80624e+06	2.30001e+06	2644069	621652	3.85316e+06	3.74397e+06	3829901	3068465	3.9821e+06	3.41659e+06	3.16087e+06	2.16209e+06	2.77979e+06	37256.2	3.38358e+06	3.49253e+06	2.09516e+06	3.79541e+06	2.74801e+06	2.26078e+06	3.52683e+06	3817405	1.98429e+06	3.19385e+06	1.45393e+06	3061643	2.37139e+06	1.62505e+06	1.2819e+06	2.27896e+06	3.72451e+06	4.09425e+06	3.05728e+06
DGDG 34:3	2221693	4927032	3451848	3155876	2.34251e+06	1.67813e+06	2.66975e+06	1.39719e+06	2347882	2026628	NA	2064998	2.67939e+06	704096	2545064	1.85562e+06	1.12401e+06	1.68672e+06	4943624	35403.1	1.83117e+06	1.76632e+06	3816612	4496183	3.4136e+06	3.16528e+06	1643062	2.27172e+06	2.72263e+06	10023.2	2.00843e+06	4.58214e+06	2.01617e+06	2588827	3.02928e+06	3.91285e+06	2.31673e+06	2.81208e+06	1.23245e+06	1.40822e+06	541180	1.63996e+06	2.06716e+06	1200658	757527	769498	2.80578e+06	1.8727e+06	1.91486e+06
DGDG 36:2	1.39859e+06	1.07192e+06	1.41929e+06	2.01132e+06	1.68278e+06	1.12199e+06	1.1913e+06	1.25516e+06	245721	291734	55907.8	915272	1.85368e+06	1.36862e+06	1.16518e+06	992492	509785	934444	835558	185477	1164003	1.13632e+06	1.90877e+06	1.68975e+06	723190	1.81138e+06	1.06506e+06	658360	1693713	NA	1.27122e+06	2.46874e+06	611111	2.1685e+06	2.11748e+06	1.42556e+06	1.27819e+06	819708	352915	210555	567867	1.2851e+06	23006.4	614350	272595	336977	1.48418e+06	656202	1.26762e+06
DGDG 36:4	4.23964e+06	7835855	9144543	7032278	2.88999e+06	5.28366e+06	1.00905e+06	3.53108e+06	7.2792e+06	6.46184e+06	702421	5487425	9800654	7.18419e+06	8882906	4.02259e+06	7.12657e+06	6.28772e+06	3.16468e+06	3.16028e+06	9211505	11185888	7509023	4007422	8292349	6405670	9296333	4.80067e+06	6.44742e+06	249607	8638617	2.55398e+06	4.40461e+06	7367106	2.75539e+06	3026162	10849780	12490312	5820927	7.24626e+06	3.20951e+06	7249702	6.9887e+06	4.25433e+06	2.18414e+06	6737416	6.90294e+06	17049818	12231433
DGDG 36:5	12049984	13994628	12577678	14182162	4.18076e+06	6056328	5710475	5.27834e+06	11781648	9098066	111692	5860608	15333255	7055970	12071869	7034994	6570499	10636720	8939712	361139	12557827	12728051	14419597	12871837	13189717	13882187	10824981	7020931	11412656	123085	10190849	15427027	8818760	10901521	12401423	10976148	16501423	14043317	7136071	8734021	3.04365e+06	8932010	8509033	6511271	2.70632e+06	6049175	15462540	21533536	12690165
DGDG 36:6	13560137	27920416	18521236	18178108	5174845	10342408	11097262	5.41001e+06	13779845	10122715	93059.3	7085364	18119178	5.52471e+06	12486612	11066784	5170917	12056247	26613330	87589.6	10845754	11599679	16446916	23296112	17872830	19986210	15506416	10670374	14846059	201581	12510744	23297394	13358566	17275904	15645307	20430944	17604786	15912267	7149831	7579419	2.05563e+06	7.05866e+06	11951670	6.88855e+06	2.72024e+06	7.34142e+06	17618326	15980584	11706564
GlcCer d18:1/h16:0	2.40136e+06	3.39604e+06	3.24888e+06	3.00974e+06	2.86516e+06	1.69076e+06	2564505	3710666	3538197	2.54314e+06	2.68094e+06	2598127	2.87774e+06	1.91732e+06	2.84281e+06	3.65338e+06	1.96513e+06	2.08414e+06	2.96074e+06	2302232	2760569	2.79245e+06	3.01019e+06	2.9644e+06	3.33966e+06	2.68938e+06	2.23887e+06	2952136	2.66574e+06	1950910	2.74183e+06	2.78912e+06	2.86857e+06	1.97263e+06	2.15282e+06	1.9549e+06	2.67285e+06	2447021	2.19065e+06	1.31029e+06	2.11543e+06	1.99914e+06	2493455	2.61755e+06	2.18125e+06	1.65912e+06	2792397	2555416	3.20156e+06
GlcCer t18:1/h16:0	37311.1	83323.8	104867	71704.6	47405.8	41302.8	104912	134548	63844.6	58700.5	91667	37616.5	76139.1	36380.5	39615.4	119907	37630.2	60695	44936.1	21879.4	16184.9	67499.1	88248.1	102193	37801.5	64480.1	69191.5	35844	73256.5	16681.4	76025.4	59036.3	16671	65870.1	15466.4	30683.7	66663.4	36557.5	24290.9	9927.75	21310.1	16704.5	22070.5	20267.7	23895.2	41348	66680.6	65091.4	94371.1
GlcCer t18:1/h22:0	3.87366e+06	6.22734e+06	5.64798e+06	5969039	4743044	4655088	4.56681e+06	5.18601e+06	4185053	4666690	5661328	4.84033e+06	4.89778e+06	6.14449e+06	5503328	4607961	4575045	4319328	5635868	3.64013e+06	3854968	5631594	6016534	5354901	4930960	5873968	5.52372e+06	5.42342e+06	4895365	3864803	5.21847e+06	5.37892e+06	5071669	6702276	3.85414e+06	4.58031e+06	5740898	5.05373e+06	3.75669e+06	3.61094e+06	3.35518e+06	4379055	4.02399e+06	4.11083e+06	3.43425e+06	5096952	5371155	4.65061e+06	5.29134e+06
GlcCer t18:1/h24:0	4315346	6344210	5.88391e+06	5.67773e+06	4769250	5843714	4.96293e+06	5006595	5.41107e+06	4.93069e+06	7.47376e+06	5238926	5500434	6295612	5577657	5049100	4610483	4820808	5634475	3.1003e+06	4.36335e+06	6495997	6.68644e+06	6.08487e+06	6488612	5.72738e+06	6003566	5544323	5317832	3.76561e+06	5654989	5023736	5.16511e+06	6.68597e+06	3.9501e+06	4.62367e+06	6.15992e+06	4770816	4.26284e+06	4568247	3360611	4877806	4960376	4171309	3476989	5.34253e+06	6169785	5258102	5.05056e+06
GlcCer t18:1/h24:1	483997	1.05388e+06	1.05024e+06	705427	646289	824279	646228	563537	745286	677475	350254	702025	819561	897548	806604	744269	713549	564541	550383	504056	450203	832470	786606	586935	850184	697551	862183	863347	573494	414153	881589	723741	748609	779783	322573	461090	742466	736748	561761	536290	398819	546237	586241	470357	415266	770548	715385	729320	956789
GlcCer t18:1/h26:0	168849	203992	198046	139109	NA	220306	194344	219660	167481	213602	340699	194422	151748	184560	221651	283345	218117	83331.9	169719	46342	143373	207135	174370	185891	228588	259346	210440	139907	168579	NA	271825	219365	228029	304517	137321	92897.5	216171	127306	89255.8	139492	110462	196148	176436	79262.7	148313	197399	155267	84155.1	56667.2
Lyso-DGDG 18:1	123185	70521.5	85114.2	225727	254757	70889.9	182782	152519	63315	53729.5	NA	69039.6	50182.9	59667.6	28226.6	63316	34174	73651.1	152967	11774.3	84911.2	8392.98	191105	118740	81809.1	93051.1	40381.3	330920	237242	NA	32153.8	110333	119360	76359.4	132724	139321	42175.3	51894.2	22202.4	16105.2	30074.8	52865.8	NA	259170	13165.9	12569	98790.9	102129	183371
Lyso-DGDG 18:2 (1)	251146	322138	244447	462035	541987	251275	237069	276259	341177	231720	21668.1	283175	170985	155788	118242	138102	161045	259046	453089	61927.3	282672	117814	394020	214262	310820	197844	138253	659050	392352	NA	120815	143993	284889	161804	237154	224134	133942	292988	143554	106475	94997.4	89101.5	130458	369805	75599.3	145797	273595	426499	626646
Lyso-MGDG 18:2 (2)	123584	206676	140984	189476	51431.3	110932	140630	182293	201182	117533	84511.2	160122	127138	114259	22945	108662	47809.5	94154.2	158978	121626	170778	22009.6	132191	100995	167718	158299	77082.1	321851	253835	41950.9	64246.8	111648	159618	82100.9	284170	133876	89528.5	179827	80848	65093.3	16170.6	46429	213168	97479.4	28012.3	226862	89124.2	262244	104914
LysoPC 16:0	13884395	10515997	11579058	8649355	3.38658e+06	7.11606e+06	9477674	13632763	17070208	14043593	1.57226e+06	8743245	10023167	7.17781e+06	6.93048e+06	10285054	9980256	8976907	7097588	8267407	12409773	7614775	11477883	13674566	15346057	8800859	6.32524e+06	8859449	10577980	2.67926e+06	7502453	10931113	12476466	7748336	12102301	10878021	8.12627e+06	12056266	10441143	8766383	7.7405e+06	9230438	13665526	9361392	6835799	10722924	8224470	12324647	7183651
LysoPC 18:0	298429	740929	1.03817e+06	619067	216556	310485	205822	789832	572597	535407	148387	861485	655663	92850	494643	30417	185841	411349	562591	49026.7	703662	800993	870695	1.32987e+06	678388	831202	206920	861571	620277	453524	812927	752804	364703	806448	133405	617741	750014	822102	249303	140404	208961	62756.3	333402	361787	361805	119300	1.05446e+06	1.07298e+06	740281
LysoPC 18:1 (1)	1.16608e+06	1.09648e+06	1.33477e+06	1.28432e+06	421196	917855	1.03462e+06	1.53898e+06	706432	647395	457099	883785	1.05492e+06	1.7276e+06	843850	1.07699e+06	686489	1.2826e+06	710066	1.58613e+06	1.33783e+06	847626	1.50511e+06	1.30254e+06	749563	1.01329e+06	736021	593647	1.19993e+06	267760	643173	1.35254e+06	855935	1010391	1178967	1.03304e+06	836062	899471	867749	423156	681254	819071	356200	533168	453196	1.12125e+06	891495	919816	887956
LysoPC 18:1 (2)	16741782	13600912	15992927	14324067	7162909	8806201	12647991	17876210	12551041	11917391	2.24538e+06	9493477	14187483	11616207	9612975	12323532	9596594	12285617	9690000	13746324	16115205	9886936	16181088	18035908	14291969	13251772	8.35312e+06	9542716	15213386	4.99927e+06	8986607	17218976	13055861	10670776	16671369	14480996	11313781	13473857	11963748	6827798	9778607	11779847	7706590	8948059	7.76817e+06	11065774	11814263	12394053	11076452
LysoPC 18:2 (1)	3590611	3.42826e+06	3.05992e+06	2688481	892645	3.11615e+06	2.38761e+06	4.04476e+06	3.66618e+06	3.53899e+06	2.2969e+06	2.92126e+06	2.59909e+06	3.60092e+06	2.62814e+06	3.58963e+06	3112446	3.37787e+06	2118596	3.83065e+06	3.75404e+06	2.90674e+06	3.64851e+06	3.32044e+06	3.75336e+06	2.49847e+06	2.56342e+06	2531271	2.94467e+06	1.76078e+06	2.09841e+06	2.7612e+06	3684108	2.49641e+06	3.24254e+06	2.6075e+06	2.68722e+06	3.32919e+06	3.29795e+06	2.64215e+06	2257917	2.70947e+06	4.02677e+06	2842536	1.99313e+06	4134899	2.45789e+06	3.85576e+06	2213626
LysoPC 18:2 (2)	36802360	28791196	29929860	23740716	11482386	19172472	21766464	36429864	40091620	36396780	7614113	24120124	26402670	20786232	22463108	28215844	31421566	25529512	20314832	27489122	32704674	22968404	31609048	34377524	40209624	24480204	20222254	23644996	28750866	20679924	20579184	26780870	35220324	20098788	32237226	27706860	24933558	32475864	28731702	24867670	22090040	26270166	34547048	24113540	21289020	31065520	23759514	34131272	21024182
LysoPC 18:3	1.30664e+06	1671174	1456087	826304	349441	638703	864792	907248	1.43184e+06	973663	64329.3	565700	811440	309512	724270	558275	769539	1.01831e+06	1.20661e+06	356468	891746	559572	1.58456e+06	1784500	1.45869e+06	1.01996e+06	516044	1.13663e+06	1494133	425601	566338	1.28751e+06	915351	727225	1.369e+06	1540506	721763	1.51625e+06	992280	783700	409544	561018	1.41014e+06	784143	478242	575650	702118	870485	447428
LysoPE 16:0	1590159	1.49227e+06	1.37343e+06	941601	267651	661732	1.05737e+06	2456771	2204946	1.66688e+06	201596	709576	1.27491e+06	745066	709496	1.42403e+06	1.01691e+06	859462	1.09206e+06	716486	1.01439e+06	815866	1.99989e+06	2240224	2430091	1.25332e+06	642954	1.86467e+06	1.4625e+06	647212	890018	1.58526e+06	1.75923e+06	929016	1.69278e+06	1.99336e+06	871663	1.8014e+06	1204518	966602	740717	950124	1.44519e+06	1.21084e+06	719206	700653	1.05702e+06	983586	727283
LysoPE 18:1	1.10216e+06	934827	954573	1.07793e+06	441940	467073	697772	2240852	760201	798975	57344.3	576674	1.02589e+06	1.06875e+06	685176	1.11227e+06	586637	631262	672547	1.18307e+06	786488	810846	1467385	1.51533e+06	1.29161e+06	944555	444690	839856	999526	516506	626860	1.24643e+06	1.09381e+06	843219	1459328	1.18855e+06	791059	951524	767075	368366	637172	921028	339319	514292	529398	467747	996927	560936	772102
LysoPE 18:2	357640	452766	358190	324230	49077.8	385966	203954	597882	420186	371341	20879.3	286423	317055	558365	308181	481024	310502	316257	201922	468630	363487	349566	542680	399531	497428	248895	268433	298298	327153	25641.9	187234	301785	471164	278944	372847	309610	319943	380660	271819	212467	146947	259475	323768	232781	146723	364638	318371	382512	274333
LysoPE 18:2 (2)	4225483	4.03331e+06	3660651	3192320	1.07263e+06	2192544	2787142	6.19331e+06	4.76189e+06	4472498	289730	2.72003e+06	3862636	2.95917e+06	2.88794e+06	4.4587e+06	3269571	2.59572e+06	2.66752e+06	3.42222e+06	3245357	3.23355e+06	4.93224e+06	5238311	5950189	3331088	2.61751e+06	4299160	3.61986e+06	1.28901e+06	2.84043e+06	3.73212e+06	5.02305e+06	2.96745e+06	4733542	4091608	3.3399e+06	4.4024e+06	3517227	2.99231e+06	2456133	3.42097e+06	3573037	2.77602e+06	2.6336e+06	2514101	3.6162e+06	3415914	2.76604e+06
MGDG 34:2	213077	385725	798141	487157	NA	455048	117750	26558.6	233941	262254	61768.2	194619	836469	422932	279018	39586.2	26126.2	157675	237496	94243.2	751788	289721	387318	277211	217099	326591	284894	216935	384186	NA	461086	528034	150093	280376	233722	168780	465795	614805	41414.6	325903	NA	83464.3	478500	141930	34209	229743	150109	936443	111911
MGDG 36:3	3.26411e+06	2.72686e+06	4.92038e+06	4492607	92448.4	1.71495e+06	1.40016e+06	1.53374e+06	1.63629e+06	1.61252e+06	41491	1661634	6.28896e+06	3930014	2.33531e+06	1.75432e+06	1.16173e+06	3.09492e+06	991642	398447	3.82304e+06	2.10309e+06	3.42369e+06	3.07649e+06	2.06032e+06	4.89571e+06	3.19435e+06	1.20025e+06	3.98493e+06	NA	3.3496e+06	5.2577e+06	1.5178e+06	4.10976e+06	4045516	2.66089e+06	3.84117e+06	4318812	1535423	2.13001e+06	475692	2106511	1.58544e+06	705268	529676	1.76307e+06	2.8702e+06	3.3309e+06	3.00458e+06
MGDG 36:4	786440	2.02159e+06	3843619	3733974	39791.5	2.18925e+06	221808	1.80935e+06	1.69185e+06	1.47654e+06	104911	1.62021e+06	5754285	2903892	2.08941e+06	1.05467e+06	1.23918e+06	2592015	240343	277325	2.64724e+06	2.68707e+06	2.39903e+06	751836	1.97689e+06	3.136e+06	4389265	1.05937e+06	2.18441e+06	NA	3.75176e+06	1444823	1.38452e+06	3.43338e+06	1.18131e+06	926458	4347429	4628385	1.55385e+06	2124996	275926	1.39081e+06	3.65308e+06	1.15306e+06	422852	2965336	2.62086e+06	5.56189e+06	3.19794e+06
MGDG 36:5	1.11978e+06	1.27375e+06	1.07808e+06	1.06033e+06	63742.6	418762	375132	212296	593241	375953	61739.8	169108	2.13658e+06	576800	389831	188748	67524	986591	569437	62815.1	528460	552717	1059485	1135231	441789	1.89903e+06	1164461	421762	788554	187152	831123	2.33636e+06	346965	1.34347e+06	1.14322e+06	1.14451e+06	1532905	1231006	193366	468451	69008.4	125241	700547	326607	45004.6	491686	1.31767e+06	1.19928e+06	915085
MGDG 36:6	2.45371e+06	5614806	2.29319e+06	1.31872e+06	1947.69	1070462	1.30009e+06	51330.7	859144	655816	NA	270488	3.4713e+06	305232	523185	686123	NA	1.1587e+06	3522876	5415.64	731461	700604	1.23359e+06	3.19199e+06	1.06539e+06	4.7604e+06	2.9609e+06	739327	1.74102e+06	NA	2.30598e+06	6308987	1.0754e+06	3.01927e+06	1.80673e+06	3.1963e+06	2847230	1.3332e+06	276776	326883	1472.38	13354.9	2.01148e+06	202029	NA	1.74602e+06	2993879	1.62194e+06	977937
PC 32:0	834866	1.39054e+06	1.30376e+06	1044449	746504	1163209	1.25921e+06	842696	1.5657e+06	1.67153e+06	6816.05	1.36804e+06	977612	2.1385e+06	1.47667e+06	1.4445e+06	1.5857e+06	651161	921198	1.35997e+06	1029142	1758653	843583	1.31849e+06	1.23308e+06	792154	965779	409123	433763	18147	1.18524e+06	1.01869e+06	817821	1.18024e+06	960300	548944	1.76366e+06	741003	1075736	2102168	813876	1.82812e+06	1.03341e+06	476658	1078866	1.68782e+06	988146	1.23892e+06	1.07621e+06
PC 32:1 (1)	2.67855e+06	3733325	3.08604e+06	3.06292e+06	606246	1816361	769517	1.76363e+06	2.37678e+06	2.74607e+06	NA	1.32789e+06	4279349	2.68312e+06	3.99475e+06	2358862	1.98585e+06	2981266	791852	2.16083e+06	3.65574e+06	4682807	3.34143e+06	3.0498e+06	2976800	4.11194e+06	2874331	1435137	2.69728e+06	35253.3	3.65233e+06	3561388	2.30991e+06	2628148	3.56419e+06	2.4137e+06	4835039	3995727	1.92873e+06	1730024	1.64706e+06	3.67483e+06	2.75617e+06	1.52674e+06	1.36114e+06	1989136	4.10269e+06	4426931	3.81421e+06
PC 32:1 (2)	568237	999581	1.04084e+06	1.08104e+06	270330	663384	271167	501140	464233	539537	77730.6	489307	1.395e+06	843245	1.02722e+06	576566	521974	694402	246246	407294	1162040	1.26073e+06	955174	838334	561894	1148748	1.03493e+06	208377	809529	230480	974909	1.32564e+06	371900	1.29383e+06	1.13658e+06	572750	1186650	869802	404227	455647	518066	960133	299214	227446	139010	700329	1117997	757066	1.06323e+06
PC 34:1	72510992	90567800	110327400	97939208	30657856	57958132	53991312	65234352	57560504	64848988	4.94812e+06	64744212	130559064	106797032	94730888	74640496	66832760	82448992	39677804	64113964	101215104	118171984	110079168	89237224	73190896	123100904	107961032	31566132	87017840	4.5799e+06	107235720	124372680	58621536	134809008	105254368	67990856	132826568	94424424	75700712	62744520	48131004	101886200	47173596	32136222	40711428	108905200	105648048	74911048	94998656
PC 34:2	270848448	325796608	279947680	272801568	87898448	293041920	232745520	242980944	309013312	343677856	23996284	294729408	346603424	272793664	321501344	306388288	338597984	247861952	160960608	225184192	338509824	411313184	287900160	263723440	334370144	323199488	389825056	157074208	243064192	46903728	346632736	288820320	306550272	342426848	333956832	206605664	437353952	309101856	295248384	328598272	221007552	354382592	308616128	223029152	230636432	408694336	315648832	369606784	281037632
PC 34:3	17813112	25672218	23008920	17113638	6.92645e+06	12101196	11530973	9897501	17042768	15193926	300818	10750893	20675246	13142981	23494550	10631214	12849496	18063272	13084426	9871071	18212664	24302232	24820642	22735872	22280922	21074298	15705688	11666043	19071528	369188	21180472	22913100	13253421	15722078	22506776	16945816	23920714	23140716	15559314	15400703	10533105	18197782	17985360	12979780	10666721	12980309	18748260	20020910	14389942
PC 34:4	390142	679990	789586	559114	62336.1	705892	258053	446098	493313	1.01801e+06	26051.1	728865	985373	1.00599e+06	1.75879e+06	498561	980303	363869	44705.7	1.92305e+06	857710	1.92139e+06	757426	465655	431581	979036	1014880	102327	360117	147469	1741500	486115	436429	602240	807712	223585	2.06479e+06	1.06825e+06	608579	416343	639632	2.3006e+06	970913	92307.8	421073	2.50368e+06	733484	1.16363e+06	562009
PC 36:1	542358	975761	1.12698e+06	996860	127769	525777	272506	260146	85950.4	30582.1	197617	220389	1.50404e+06	1.59596e+06	1.10476e+06	208599	478701	1.15087e+06	399808	289603	717128	839719	1.42215e+06	1.1878e+06	NA	1.33726e+06	955145	436135	885638	483063	794465	1.43434e+06	88722.3	1.61762e+06	984678	696134	1.2864e+06	1.07154e+06	9216.63	NA	280742	540501	11088.6	39626.1	107763	NA	769918	317207	1.09522e+06
PC 36:2	46625724	63391504	79255952	87800680	30496502	39121660	37915608	49223372	22347760	29241978	7878350	40013272	103042984	86500776	76223104	44521264	32615650	52679568	31821878	39574964	67737832	73398824	87487072	73712992	40027608	98701848	78073112	23142134	76770840	12527510	73601376	114709384	28659420	108547296	70461136	54472748	76773368	58280404	42356740	22582146	42157016	74143648	14447584	20049882	23541300	45823836	69781488	37982448	78254824
PC 36:3	206611104	262257440	281159200	279374752	133157016	208726272	169504384	209206896	169964896	184106320	47224052	234927952	336263552	312338304	324585952	217532672	207375344	232268032	178494352	211829840	279150080	325237248	323279328	267561872	216094272	317688928	321748160	141667216	253434768	90929984	281168576	332889120	186592032	323611616	279315744	205757664	353274752	271072608	222570656	182610912	202067024	299840224	152345584	129794312	152843792	258845024	280739712	234105840	273596096
PC 36:4	358195648	453613120	399796544	340249728	108679856	375403200	249721328	314925952	389137216	409898688	71032320	371299616	514317600	379184704	487715776	388931264	433081632	332335136	217318656	307750592	443111136	561972160	407751520	362025248	426505312	427417728	558820350	233006640	330129792	218291728	481682176	374182880	387888640	458181376	411576832	288458656	591098110	486351936	374453792	402132032	294275520	474936384	410281984	293683232	300535264	533167200	407827936	503247808	398468896
PC 36:5	94552056	114843920	110087360	88890072	24134694	56150164	50422468	57005204	89594584	91898992	12295445	58490844	96006880	68050768	108274632	62488016	78907616	73063264	53774484	38639296	93853288	118550976	116059328	94373928	111827416	92594240	78937416	56860468	79550960	29781832	89010800	92304360	66517296	67063884	121288520	61320932	109607208	102734320	93909296	76581512	47166532	91864248	102748424	63852712	49733192	68288304	78164904	84962784	57186108
PC 36:6	4799524	15439022	9012345	3.67542e+06	1.04431e+06	3884356	3.53423e+06	1.02136e+06	3.53163e+06	2.81337e+06	276735	1.77474e+06	5660139	1.15874e+06	4968194	2611980	1.91302e+06	4394791	9212653	340335	3.52202e+06	3611210	7951822	11193962	5.74965e+06	8448923	3198186	5.02794e+06	7.23713e+06	926610	3.61889e+06	10086934	3.2733e+06	5.99714e+06	7.0488e+06	10246798	5558664	7522697	2.64761e+06	3083529	740049	2.16239e+06	4949365	2308862	1.22205e+06	2289051	5696395	4075286	2.56779e+06
PC 38:3	3.10803e+06	3.18473e+06	3.23866e+06	2.69369e+06	1072215	3.01608e+06	2.14219e+06	2403522	2.66271e+06	2.84801e+06	293797	2.43664e+06	3.92323e+06	2573790	2.9595e+06	3.00786e+06	3455769	2.70929e+06	2.00282e+06	1.81205e+06	3727160	3.64471e+06	3.45419e+06	2794236	3372422	3.70959e+06	3.89104e+06	1.35096e+06	3.07617e+06	1139788	2.87551e+06	3.25898e+06	2.71847e+06	3287330	3.06737e+06	2.50165e+06	3.88502e+06	3.50324e+06	2.50679e+06	2970072	1.55984e+06	3.04727e+06	2.6987e+06	1550735	1.79442e+06	4.23973e+06	3.05401e+06	3.6997e+06	2.95532e+06
PC 38:4	527775	647502	565165	496731	NA	664608	258449	315235	673627	540490	49441.7	453879	864111	511942	775476	616797	588361	461692	147975	228815	586670	1.10828e+06	670971	466507	631168	687492	996812	183292	482740	462959	788736	507554	572189	731367	432677	332385	1.12536e+06	808853	459019	653402	273153	778349	771956	274220	250538	868551	642918	867195	546089
PE 34:1	6458746	8.3386e+06	8.17009e+06	9342117	3.34877e+06	4.67443e+06	3.50148e+06	8985017	5138262	6.3494e+06	174650	4288721	10717188	11180580	8544915	9333885	4810618	6129016	4732437	7020334	6089077	12395793	11329915	10383921	8660907	9286671	7.53127e+06	4619499	6.80512e+06	3.52826e+06	9520314	9469470	5.76406e+06	11339821	11245053	7437254	10856671	9020817	6.46152e+06	5.33521e+06	5176286	8831825	3.56088e+06	3.64752e+06	5.21949e+06	5086546	12202698	4.83216e+06	8.3722e+06
PE 34:3	526148	1.10084e+06	810928	637703	278884	439622	454187	369058	567837	407531	NA	295669	772930	440793	1.01364e+06	489090	561145	609255	698827	50093.5	286323	1.21603e+06	1.40687e+06	1309762	1068615	741541	530922	755168	802868	NA	807014	963064	414606	737078	1.22887e+06	810352	889253	1.03977e+06	414416	535347	143833	511320	500606	420073	388815	127241	920716	407054	518824
PE 36:2 (1)	1.57477e+06	2714153	2.8188e+06	4.68958e+06	2.73211e+06	1.58086e+06	1.3007e+06	3911810	778051	1.08965e+06	129373	1.70742e+06	4.45384e+06	5920709	4232671	3.21715e+06	1.27146e+06	2.56848e+06	1.58968e+06	3.02845e+06	2.06384e+06	4.7654e+06	5324315	4299970	2.25339e+06	4704734	3.02602e+06	1.44026e+06	3.756e+06	200203	4687481	4.71419e+06	1608413	5494062	4488300	3.30622e+06	4.07389e+06	2476335	1.96621e+06	620454	2.15409e+06	4.18364e+06	372666	814750	1.3292e+06	1.24472e+06	4.58719e+06	1.09809e+06	3.74255e+06
PE 36:2 (2)	1.07536e+06	1.59405e+06	1.68376e+06	1637474	156186	1.72641e+06	982238	756097	1.53359e+06	1.18532e+06	NA	1.01352e+06	2.52473e+06	1.21459e+06	1840334	1.51237e+06	2.12264e+06	1.55889e+06	451609	583164	1.70111e+06	2.93643e+06	1.55083e+06	1.39517e+06	1.34996e+06	2.08495e+06	2956749	725652	1.11743e+06	72234.8	2.6136e+06	1393643	1.60869e+06	2.0596e+06	1.61291e+06	862739	3.08871e+06	2.04029e+06	1786180	1508694	652088	1.92615e+06	2.19831e+06	922733	740656	2752363	2.25036e+06	2415012	1.95655e+06
PE 36:3	16336830	23146286	21356856	25022338	12533752	14696797	10285633	22592970	12727206	15010878	1989756	17365012	26280358	30501696	26425596	22480226	17032930	17026512	13793459	18727090	17228068	32300264	30955724	25192418	18812948	25591392	22570344	11822574	21227294	4674943	28059430	26783220	17074104	31431666	27145794	19086724	29539026	23532868	16911792	13899490	16136794	27147752	10660974	8119813	13838562	15550041	27489200	15569770	22825524
PE 36:4	38766576	47338252	38254212	41009640	14219393	42561464	23856996	41226932	40878052	46923904	4.31693e+06	38653404	52898208	49389160	54881124	49818012	43275512	34179120	27907452	32055376	39710484	67852512	49355720	48529252	53378148	48735600	56047472	30541966	35794688	13601366	58298508	47716588	43850168	56501252	55573992	33808516	67296120	49341004	38478872	42490204	26797806	54985044	38370004	29240140	30865236	42168224	53323636	45907068	42232612
PE 36:5	6.7264e+06	7.51153e+06	6714795	6200789	1.54372e+06	3.88754e+06	2.74637e+06	4.50835e+06	6105024	6.97237e+06	155467	3.49164e+06	7512815	5029821	9683098	4.52447e+06	5.39794e+06	4820189	2942531	4.26675e+06	6361940	10455341	9440141	7.68298e+06	9171181	7.34502e+06	5.52091e+06	4.42816e+06	5764174	782031	9464819	7.13266e+06	4.5434e+06	6626660	10885646	4.89509e+06	9939391	8.36191e+06	6.04645e+06	5.46657e+06	3.65236e+06	7.97764e+06	6.65938e+06	3.94457e+06	4.68506e+06	4241367	8.06085e+06	6.16377e+06	5.41581e+06
PE 36:6	438166	1.56547e+06	729863	250249	NA	241639	214673	51460.8	239749	207136	NA	73903.7	502132	44553	398730	175034	149813	242478	814610	NA	169182	304539	995764	1.39884e+06	536374	809031	206527	327227	694077	NA	298604	1.12951e+06	216900	494899	1.13582e+06	1.10466e+06	517208	711516	113328	232072	NA	121345	234259	116809	42576.5	43470.2	464756	239264	144009
PE 38:3	57972.1	86417.6	48348.2	95303.2	NA	49678.2	NA	151658	51344.3	88816.2	NA	40895.3	151805	214114	160705	234975	95652.8	80943.8	21851.1	NA	38010	269939	217399	148926	223723	142333	107316	37438.8	67890.3	NA	143389	126297	83947.6	203046	202038	89863.9	249188	156766	80337	114556	38351.4	196263	40791.1	9597.73	56349.3	60513.7	236420	28523.8	97582.6
TAG 42:2	1.18698e+06	711579	605872	512805	NA	151353	597666	629421	531741	1037433	NA	669250	1.00061e+06	465339	571119	296208	360141	452022	190822	53639.3	926884	484362	231250	857529	1.27005e+06	1.70914e+06	469458	234458	589778	NA	443582	1.44596e+06	575354	608747	2.11572e+06	686113	1.47187e+06	304180	169215	464080	627261	295119	221420	24459.3	526894	189304	699821	NA	422679
TAG 44:2	102312	NA	NA	NA	NA	11375.5	321318	76686.1	24839.8	113257	39184.8	28441.6	NA	NA	NA	119074	25211.6	NA	NA	90242	59056.8	NA	NA	NA	NA	NA	6233.68	12069.4	NA	32412	NA	NA	78059.1	NA	13709.5	NA	NA	NA	NA	NA	15992.8	NA	NA	NA	95183.4	32463.3	NA	18191	NA
TAG 46:0	1.2566e+06	1.70783e+06	1.55144e+06	1.6829e+06	1.28226e+06	1.34166e+06	1.46873e+06	1.40273e+06	1.59216e+06	1.56437e+06	685499	1.41093e+06	1285780	1228650	1.4089e+06	1.46857e+06	1.24334e+06	1.14352e+06	1.38385e+06	1.81464e+06	1.39058e+06	1.25694e+06	1.33219e+06	1.41249e+06	1.48012e+06	1.45026e+06	1.38942e+06	1296106	1.31859e+06	585255	1.59192e+06	1.45357e+06	1.59272e+06	1.33619e+06	1.70155e+06	1.50494e+06	1.49524e+06	1.35424e+06	1.13667e+06	1619542	1.43437e+06	1.87834e+06	1.22687e+06	1.19914e+06	1.04012e+06	1.82253e+06	1237661	1.35651e+06	1444758
TAG 46:1	662167	821407	890498	1.13761e+06	308762	590910	629673	779588	591889	1.0109e+06	188999	666370	1.20782e+06	574365	806127	688367	531973	431112	338616	710002	870115	771449	727319	702522	779839	1.19193e+06	805555	461742	699234	94367.5	1.03045e+06	1398231	694450	998534	988131	652430	902075	615528	617858	779499	574314	1.29565e+06	390769	398750	332450	996656	693741	451839	905619
TAG 46:2 (1)	3.12194e+06	4472573	4469860	4.63141e+06	1.09671e+06	3.34311e+06	1.65283e+06	3.30911e+06	3.68806e+06	5.06148e+06	123236	2832348	5505925	2854630	4.43603e+06	3.06223e+06	3.16604e+06	2.3194e+06	1.68455e+06	2.30183e+06	4557398	4228504	4214530	3.85163e+06	3.76738e+06	5.49065e+06	3.86473e+06	1.64896e+06	3683997	NA	5.47333e+06	5820719	2.68079e+06	4570215	3.88228e+06	3.27835e+06	4.87458e+06	4.19489e+06	1.57174e+06	4.08981e+06	2367678	4089661	1.99122e+06	969774	1.56324e+06	5.52274e+06	3.76641e+06	3.33079e+06	3.80639e+06
TAG 46:2 (2)	535695	NA	NA	NA	NA	167533	905532	430443	161698	794461	NA	199570	29872.3	NA	NA	311741	114532	NA	36611.4	170134	358275	25424.8	NA	NA	298299	NA	63030.4	62508.8	NA	NA	NA	NA	354953	10005.7	201441	NA	7377.61	NA	41736.8	86765.9	175976	67614.2	28297.7	15662.6	478597	69048.6	NA	NA	30810.3
TAG 46:3	34824.5	95229.6	95387.2	119157	11986.5	45990.7	17162.4	31076.5	19659.8	35561	NA	13644.3	74757	NA	91940.9	NA	22538.4	10432.9	NA	NA	84895.2	50384.5	78346.4	43581	47735.2	104571	7827.71	NA	53014.4	NA	121350	142259	NA	90982.1	13356.9	39213.2	89416.8	44014.4	NA	37116.4	NA	27355.9	NA	NA	NA	91728.5	42767.5	22256.4	46291.3
TAG 48:0	5.30704e+06	8698542	7.72506e+06	9290846	7.22776e+06	5.54541e+06	9427675	8877902	7629881	8862063	6.93933e+06	8.11948e+06	6355416	6182830	6.37936e+06	7921512	5522570	4.88258e+06	10081403	8822802	6.96876e+06	5390400	8.20042e+06	7.40279e+06	8035686	6499304	6.24057e+06	8.3507e+06	7598544	5.75163e+06	7.05352e+06	8.03278e+06	7.48014e+06	7.32544e+06	8619936	5.98199e+06	6.38726e+06	6320096	5484713	7938211	6663084	6466220	5.32287e+06	6.58104e+06	5929311	10151546	5934011	5.35214e+06	7.19685e+06
TAG 48:1	32010310	35452100	38522912	42633780	18602186	25392930	30189764	34572480	28835116	40305212	14371820	32078452	42979272	29381378	36542108	35888800	27030826	24723266	20811028	30360258	40820728	36695624	38550680	33387238	36535168	43522960	33759464	26739554	36652112	10715230	43974656	46230544	30935158	41703512	43872092	30903222	37532904	30843038	31872266	34449724	29624024	39414208	22726168	23733690	21008796	40927320	33491694	26940530	38489528
TAG 48:3 (1)	15003566	21306882	25696240	24669204	7660732	14890346	10493603	11946993	16835904	20022346	1.58985e+06	11041760	24680766	12369671	23993816	8549043	12510280	13609656	8626738	8683811	19735766	20885072	21653880	16958546	19630790	26816116	17228218	9261454	18251146	513153	27087044	27529314	7.55323e+06	22239774	15740656	15175222	22953298	19433510	9713055	18369040	10150617	17162940	10969095	6.62857e+06	7538501	18844632	17446410	14902366	18542652
TAG 48:3 (2)	4.43773e+06	NA	NA	NA	NA	330145	3.65743e+06	4812918	4944757	6648266	1.45386e+06	2.90948e+06	NA	23659.7	NA	7.30491e+06	3.52462e+06	NA	52801	2.81561e+06	4497715	NA	NA	NA	4.76457e+06	62358.8	137102	206134	NA	528153	150727	NA	7.015e+06	86173.8	4947621	NA	38210	NA	3.26009e+06	5.73554e+06	3.21651e+06	3.22214e+06	3.45144e+06	3279032	3.0315e+06	5.76154e+06	114193	1.275e+06	106308
TAG 50:0	949569	1.51281e+06	1.33343e+06	2791382	2.97561e+06	1.13864e+06	1.68963e+06	1344431	1016776	1.2289e+06	7.42472e+06	1.34676e+06	1088172	1.19941e+06	1.2466e+06	1.05388e+06	942907	1.08104e+06	2.24542e+06	1.49925e+06	1.03846e+06	1.08978e+06	1.43005e+06	1.30323e+06	1.17469e+06	1.2689e+06	1.13013e+06	2974806	1.42499e+06	4.39507e+06	1.29144e+06	1.1681e+06	1.34217e+06	1.37716e+06	1.39288e+06	1.09163e+06	1105372	1.00685e+06	983938	1.12298e+06	1.08093e+06	1.13129e+06	1.11532e+06	2.36783e+06	1.37254e+06	1.26048e+06	1.06911e+06	1.05297e+06	1.72199e+06
TAG 50:1	514972736	476708608	519153856	574900290	304868768	381420704	508485536	600890110	482769280	563374660	366535552	599722240	553457020	483892448	498614368	580247100	442835680	363175968	416718656	474574880	629513980	508055648	561379010	483459744	603824190	511900576	479051328	485304096	489259456	348652768	584011650	581097220	533749472	546584190	718468860	422796288	485576736	441470016	550768900	557979710	514710816	595493950	377017376	416617440	402026400	581031300	466414208	377369792	527079328
TAG 50:2	1818161790	1747591040	1827010560	1797420540	878681660	1522881660	1541313790	1950332420	1931252740	2064346880	519787616	1924256130	2072366850	1637036540	1773444220	2021010300	1684418690	1342971390	1343698820	1523878780	2019265920	1735508100	1861356290	1684940160	2090297730	1827368830	1703645440	1284908030	1647136770	407564480	1952576900	1899451010	1865830020	1761638660	2171302400	1494396800	1833071490	1776003840	1434980100	2052204670	1689729660	1953235970	1481452540	1221349380	1439812990	2126244740	1622091260	1579936770	1687905660
TAG 50:3 (1)	496379456	557944700	637563970	617497600	265565536	413414496	381380448	488157920	542372860	602242110	82232528	443060576	632991170	435662880	585267460	427269888	458591904	417303424	320061952	367478368	566880700	568588220	589275520	508424096	592046020	663293890	508417248	324079424	520668576	65248484	659585340	686966210	384487136	609572350	595430850	456882912	601281600	533924512	403057952	580571900	412094976	570065470	374351360	318777184	331263744	576338690	490351296	453040544	529096288
TAG 50:3 (2)	35923288	1.22897e+06	1.33575e+06	1.85044e+06	576795	3.40991e+06	25134790	40273336	28368902	59909904	14401869	43892788	2.14256e+06	1.01033e+06	3.50191e+06	30561604	39703896	756267	956824	38935232	29159684	1.16638e+06	3.90492e+06	1.63745e+06	28222322	2.12219e+06	15618902	11890878	1.52576e+06	2.91253e+06	2.50263e+06	2.31898e+06	45746300	2.69463e+06	61587424	2.15518e+06	2.0072e+06	5839475	35888072	34530124	37577652	41648572	43039312	27206816	21140336	67436088	3.28882e+06	6059158	1.79763e+06
TAG 50:4	499182048	574555840	598589890	571934140	227271440	462397600	337816384	480606400	560560380	663610050	37281364	450088864	670201600	442197696	614384060	520807552	454220736	407372800	329354016	333001568	579657220	588079740	574529090	557092540	563469630	713849660	556319810	321531008	501631968	23893680	664907970	686253820	444072512	626434300	530346784	479668448	689537020	583380220	304767776	582269760	388271232	566305340	349865440	231594880	309742528	580914940	513514784	529555968	529475936
TAG 50:5	113239368	134803952	160286592	147225680	48944828	105281936	78228968	75779104	138223248	145878368	3490077	80248144	148419792	72987072	151636496	47525040	98013456	90554584	59232100	58558984	144507936	137970896	138372288	108649584	143221232	166133360	109837360	59823212	109710632	719409	165368112	164028320	43223436	139847696	102015488	97464464	153503104	132092024	77432488	137573680	79393584	115320720	92948432	50475696	68384616	125300480	101398936	96830304	101755912
TAG 50:6	6.0289e+06	6.61506e+06	9499129	8069258	2.30287e+06	5.10602e+06	3588609	2.80756e+06	7.50132e+06	5913613	5580.47	3050467	7217417	2489050	8378925	639580	4722707	4856872	2.55386e+06	1.87876e+06	7244374	7.23835e+06	7.07352e+06	4.61839e+06	7.95701e+06	8473697	4594432	2.56548e+06	5.29651e+06	115659	9007601	8485621	638243	6919105	4228720	4351299	7.38184e+06	6.31087e+06	4025077	7885232	3.38222e+06	5250572	5.80602e+06	2389359	3.02499e+06	5.01411e+06	4.80677e+06	4.5307e+06	5004764
TAG 52:0	673413	974237	930853	1.51068e+06	1.69055e+06	775560	1156556	962679	763262	825755	3.94388e+06	829681	771269	843959	872159	795902	633848	772785	1.40041e+06	1.02047e+06	736703	750524	945792	871847	850942	889680	788092	1.80728e+06	979669	2.04003e+06	857484	848077	919958	911936	879672	779025	860788	720724	632696	743068	806261	761966	694644	1.2718e+06	862326	904228	800473	784372	1.0511e+06
TAG 52:1	70383672	71178184	69952384	109239072	110613576	55331228	99801352	83588832	55676124	85421760	243252208	88405384	78556976	77472400	81121960	66893528	61355224	56431156	113439824	70702952	85354160	88377448	96423336	72212592	82204160	80474560	67512856	214419312	74739024	263713824	74049832	76780360	72098512	89991600	103325776	67863496	61762640	53155836	85139720	71551984	68964888	79175064	76119680	112169616	79037632	71874152	65967244	47695108	111292080
TAG 52:2	1390801020	1388314620	1502495490	1600685950	1037119740	1112048900	1317439490	1552960770	1241981570	1347851900	788781310	1508326910	1553819900	1432591100	1460848130	1314031620	1171442430	1178962300	1117367940	1176763900	1486748290	1389972990	1501865860	1447065340	1424816900	1521207940	1428279810	1199347710	1436783870	810265340	1545899010	1664483710	1329587070	1633684480	1645528190	1293895420	1343505410	1239100030	1455882240	1304071040	1335059580	1535457790	864202240	1304592900	1112886530	1276430850	1312567550	1180025860	1428135680
TAG 52:3	3441369090	3412632830	3500594180	3525125890	2574005760	3146846720	3150075390	3559729150	3333087490	3412230660	1401294460	3462502660	3568103680	3377273860	3439763200	3345425920	3188965120	3111736320	2995058180	3044988160	3452409090	3341092610	3494934020	3375778820	3372523520	3452022530	3351056130	2846972420	3332913410	1403873540	3425261820	3528180990	3295086340	3458993150	3469427970	3244461310	3413797890	3298160380	3087756290	3343173630	3219240960	3462777340	2660910080	2835984640	2992794620	3223152380	3196783870	3073313280	3289480190
TAG 52:4	4479001100	4710327800	4861996500	4548628000	3490841860	4279571710	4185612290	4501721100	4619718100	4695703000	1721051650	4828047900	4655824900	4802323500	4471556100	4543672300	4357686300	4097029120	4057371140	4083375100	4599601700	4450897900	4581433300	4437698600	4618777600	4524439600	4382654500	3833013760	4289624060	1573694980	4485925400	4609595900	4401775100	4459991600	4508162000	4230939390	4601992700	4692201500	3854788860	4544909800	4191002370	4460460500	4203188480	3625761280	4288421890	4376269800	4245060350	4284677630	4229060610
TAG 52:5	2397420800	2323195650	2603397630	2468126720	1415417980	2166258690	2007781630	1892914560	2752083970	2589466110	412909824	2061388030	2662618110	1863460100	2537132540	1438019580	2253859330	2102800380	1798553340	1860122370	2565476860	2663058690	2488839680	2106588540	2776456960	2560888060	2048831490	1639084800	2110003200	255729504	2667443460	2556805890	1314077570	2321373440	2304533500	1972214270	2481376260	2416613890	2078397570	2707312640	2005229950	2350246400	2272293120	1792260740	1937848700	2493989890	2078583680	2042471810	2123234050
TAG 52:6	327136608	347748352	436898624	368825952	135228560	272262880	268530304	207177712	453411904	367458912	25029918	213719872	376985952	191700560	396694208	95938256	309338752	264036992	189719552	166490944	365560192	350512672	369573056	260879632	433993760	383967776	248364128	174235504	280621088	14616430	422536928	403933440	90803640	328705664	303345056	242463408	358668544	377743936	305720128	444727712	240855008	329363008	355288672	188634144	239400496	340764480	260464656	239513584	262451824
TAG 52:7	5.96952e+06	5157502	6.61108e+06	5534815	2612939	4.34033e+06	4985909	3.03667e+06	7.22349e+06	7494122	618508	4315005	5689100	3589422	6643274	1.65494e+06	6.68269e+06	3.72645e+06	3.41764e+06	8.08432e+06	6.64377e+06	5912655	5671208	4265443	7603167	6.04578e+06	3712016	2.54395e+06	4.0913e+06	136039	6.05138e+06	5528831	1.78228e+06	5162804	5137092	3.53845e+06	6.608e+06	5523204	4613303	6445748	4480001	5625864	5620704	2730747	4198050	7.85358e+06	3.81585e+06	3995946	4.04867e+06
TAG 52:8	58865.2	45761.4	57717.9	41760.1	NA	34769.4	91796.2	NA	71759.1	133702	NA	28613.8	7197.18	NA	56240.6	NA	162041	NA	39037.8	197145	66976.8	15329.2	57258	12212.7	74189.2	29364.2	NA	15385.6	14753.8	NA	33542.7	9330.11	NA	15531.3	34778.2	NA	29682.5	26109.5	52641.3	47522.8	25430.2	49596.9	70429	NA	32181.4	135079	13621.1	NA	28301.3
TAG 54:0	983430	1.54094e+06	1.52298e+06	1.71987e+06	1.54544e+06	1.08965e+06	1.50168e+06	1.48566e+06	1.18541e+06	1424335	2.87112e+06	1.23908e+06	1283695	1.20347e+06	1290133	1.30399e+06	1.08503e+06	1199914	1.76957e+06	1511016	1.11953e+06	1.16643e+06	1.46095e+06	1.44447e+06	1.43244e+06	1.37697e+06	1.25668e+06	1.44013e+06	1.50602e+06	1.06517e+06	1.35007e+06	1.35926e+06	1.17553e+06	1.47718e+06	1.2237e+06	1.21415e+06	1.21872e+06	1.11399e+06	937723	1.20335e+06	1.11318e+06	988250	919010	1.12249e+06	1.07474e+06	1.5517e+06	1210075	1.13267e+06	1.17856e+06
TAG 54:1	42385684	41684128	41300008	57300424	49460864	31833608	52006204	52175612	34913368	42250244	74668400	51011944	42381940	42833796	46640016	43463128	36756884	32898936	52340844	39866140	48714680	44348068	53441296	43726764	49525400	45765152	42773500	91476840	43801368	84035328	44997944	43075232	42345956	53621504	54649024	38000280	36288244	33463958	46057244	41934260	42698828	47438936	31226764	49671332	40259808	42648048	38334564	30652932	52193328
TAG 54:2	372221056	351988576	366924192	419188640	259902624	284938880	344089568	418196288	328718912	364133088	296794816	403224768	395319264	360582560	402366592	346885376	316292576	295716704	326079168	294472064	392634080	366378816	419507872	382714944	405918688	424484800	373775200	362474304	369282400	334188640	387938368	410409792	333035616	468252608	427058880	332032864	353982848	318750848	371693984	361230976	342522496	401266048	248653872	329533920	293573664	344988032	325432672	291318784	337496128
TAG 54:3	1469561340	1621456380	1670914690	1759953280	1347997950	1325697540	1504810620	1653305730	1418608260	1457203970	735806780	1596095490	1703507330	1677188480	1699355780	1419092100	1383266690	1496725890	1350411260	1188538370	1459629440	1591465730	1639801980	1647235970	1444897540	1667107970	1668114050	1276023040	1652192510	881196990	1646072320	1771755900	1444585090	1811482750	1608659710	1597930110	1591747970	1459246590	1440620030	1439393020	1451752450	1594784900	1001656260	1505587330	1313362430	1402990980	1529593730	1435855740	1561241730
TAG 54:4	2944953600	3002667260	3090908930	3078674940	2787351040	2679036930	2766652930	2811820540	2537693180	2510567420	1426540160	2689084930	3040691710	3044728580	2971484930	2555555580	2508958210	3002972160	2767766020	2525331710	2886040830	2941181180	2920355580	3025573380	2830894590	2973131520	2959894020	2612873220	3036361730	1649283580	2921016830	3075216640	2562839300	3055425280	2620341250	2973383680	2850457090	2726461950	2683302910	2398640380	2638515460	2711840000	1970658180	2751832320	2520092670	2332900350	2920788990	2736914430	2936424450
TAG 54:5	4206422020	4645338600	4584249300	4517494300	4456146900	4474019800	4280730880	4248378370	4365916700	3995333380	2201277950	4188179200	4584306200	4652090900	4592966100	4342758400	4252891140	4522884600	4701763100	4080460540	4171871230	4466484700	4349024300	4383007700	4276508160	4126119170	4345733100	4341894100	4369959900	2370298880	4411811800	4261266690	4226082300	4364933100	3955610880	4526856200	4303627800	4433115100	4003554560	4192462340	4069301250	4092806660	3730561540	4044276480	4124410620	3917540100	4237728000	4356161500	4163980540
TAG 54:6	4408741900	4850853900	4832915500	4805603300	4146686210	5174042600	4674403800	4643849200	4706270200	4629614100	2129680380	4588553200	4567196200	4704645600	4541731300	4650315300	4483129900	4722319400	4619396100	4519564300	4516607000	4682787800	4758924300	5077344300	4678360100	4340042800	4568137700	4344791000	4619499500	2070530300	4463782400	4410630100	4403395600	4569008100	4314180100	4757054500	4545052200	4609903100	4267753730	4653087200	4309222400	4352553000	4264497150	4205898240	4433608700	4477025800	4304395300	4343552500	4450214900
TAG 54:7	3655615740	3499240960	3536447490	3623407870	2358566910	3459313150	3236065790	3067429380	3968049410	3864875010	695687230	3439460100	3682784260	3144440060	3763005180	2365240320	3589864700	3122262270	2837028350	2875084030	3678783490	3641934080	3595921920	3375004670	3706038780	3661493760	3295472130	2611017730	3387521540	379282144	3572096000	3621991680	2244656380	3415809020	3102501630	3395529730	3601040900	3587149820	3096649730	3656650500	3099080190	3506596100	3323436540	2728278780	3176029180	3527049730	3081067010	3119775740	3221280260
TAG 54:8	1025091070	949494590	1109360510	1031120320	525007392	874108670	896921730	630210050	1329529980	1097990140	73238152	700194240	1071730430	557425790	1161485060	255592560	1018748930	808021250	568039100	587302400	1045661310	1018090430	1050307650	767874110	1143942530	1113428480	757735360	524666752	800829250	16615564	1088454780	1077270020	257501056	949143810	764123010	770325440	1048991740	941970240	931966530	1208509950	745359420	989899900	1098959360	719452350	861604420	934400260	781027780	743843010	772920830
TAG 54:9	63240252	62096444	90963040	74113456	24418994	52141780	50016008	22257580	82408448	48924668	1.34705e+06	33780524	68895984	21931500	87810680	4480752	53233600	52816228	27260060	19653454	63665472	69130776	70456272	42792504	81955696	79082864	37095580	24519006	46488308	74906.3	77574808	79078056	5234531	62468116	29939152	43558172	66112752	59022288	54487028	77136360	32911510	48716408	70364264	42380200	42628612	37689272	42647092	36561180	42562084
TAG 56:0	281993	700423	718716	721064	489169	329655	662425	495581	403829	386448	603014	388016	491667	410834	522164	416191	297146	465670	776430	509753	261949	393803	653178	709048	402835	493841	503909	461833	648949	298429	535008	622985	398709	628277	348365	408341	462326	386429	266538	386708	382109	318684	269416	299336	318630	493313	470199	451305	502508
TAG 56:1	66216292	68262080	61317756	75783624	42183004	52351556	66105780	83640320	60888928	74413840	16518819	83797960	68301040	61368180	71005920	76606792	66535344	51852400	55622340	59938308	74685560	70666768	77021664	69661280	95202624	73172448	69091608	50016616	65914204	15089370	69198344	63392564	66486732	82532952	80482328	61028780	59506724	52737848	79069400	77996768	69009856	76368256	53778548	63857248	50931748	72088912	62592560	48918628	51934896
TAG 56:2	425769664	422804992	415192960	442396992	235396272	381572288	428869696	484708672	422537952	449711520	83638808	477931488	443952672	387472896	441554848	461792064	408581664	345310080	328434976	344505376	446988896	431028256	461493888	434453888	527350944	451953696	437996320	304414528	404859264	72123568	441038144	417344896	428659328	468779200	473750144	380112608	417824832	392629056	417944480	489479264	413425504	467777376	354029248	329403296	356532768	469577696	391596864	366052416	364188608
TAG 56:3	891400640	886496190	915247940	922520580	483794176	842470140	807748350	927156540	901443970	844574720	151744384	884503360	938014210	844746180	916082240	933414400	824212670	777074050	650915330	668949570	907108220	871301380	912354300	881598340	965232700	956324670	939424060	642591870	849234050	133147448	949935360	917614400	897420480	980171140	904168320	783295680	869509380	856917250	797002500	941905790	810670910	928481600	650375810	658606210	753098820	909400320	800206270	824676610	839416770
TAG 56:4	899378500	804965180	815363520	848508670	570999940	773498050	859681410	962467390	930038020	911966590	179663648	986659070	823242430	842222210	862408130	905367170	869003710	760876350	762442050	735372990	860255620	820291200	865174340	815104960	908268420	833079100	836112320	648174460	791360900	170517568	855090110	798410880	860564670	832277500	874636610	784170880	834118460	813519550	883159100	934571710	842606080	923685950	679551100	686119870	774888190	857932610	785106110	795544960	743371650
TAG 56:5	1010999940	879870140	925960130	830698620	580735550	970316740	923998340	958585920	1078421760	966802690	187491008	927828610	927397120	852846720	907375810	1051052100	989521980	853680000	843117570	783678340	946569090	902671940	939720580	892682560	1053752770	898999300	935474050	818388990	840466050	158248976	920082430	802970940	998611840	808488770	843053570	852278270	892189820	975092610	867264260	1059658750	882792190	926375230	868747330	656113660	919323260	998223170	880529280	907440510	868049860
TAG 56:6	409657920	405938560	474685248	414991296	231426640	389518848	401386496	321576736	473934080	372623200	47966808	317569920	410987680	312498400	434087008	247950112	401552320	397246560	320903648	264534528	393068768	410926752	430719200	363686016	459857664	395983520	389991104	305204032	385814528	33316168	442188000	386148000	229309552	371227456	337084384	358909344	404047488	424588032	446271840	459995648	333831648	360844800	388355648	285381024	382504000	364991392	371907456	355129536	381740896
TAG 56:7	88447528	93970896	125919376	104672136	39260860	76713624	78290064	57795192	105910160	72445352	8107581	58102600	103691056	59026048	111530480	32330568	81656704	86873392	58226116	40929508	88926160	97393168	103579080	79173608	106471192	102666496	81146712	52078144	84272208	5714392	112532032	101677632	30417648	90453504	62076244	72953512	93485728	95414984	92508728	100480632	62696448	76779848	78554304	53661600	71121088	67409144	77389232	68158112	87696952
TAG 56:8	5.09601e+06	6.22515e+06	8.36708e+06	6566018	1630962	4971750	3962232	2178819	7203021	4.38464e+06	132116	2.8486e+06	6768174	2.21782e+06	8132692	644908	4.85458e+06	5.2912e+06	2.38881e+06	1.4991e+06	5630882	6881326	6496823	4.36347e+06	7097558	7232897	4.42254e+06	2.57526e+06	4794011	341581	7550584	6.98172e+06	646359	5.57398e+06	3.63329e+06	4275986	6786138	6.24335e+06	4581433	6435737	3.20914e+06	5004554	5.8502e+06	2826859	3.72577e+06	4180127	4698310	3.8043e+06	4709806
TAG 58:0	NA	NA	23791	19577.5	10753.7	8495.21	18649.8	NA	NA	NA	45931.7	NA	NA	NA	NA	NA	NA	NA	46948	31501.4	NA	NA	NA	12472.9	NA	NA	10617.2	10699.2	NA	31694.1	NA	14164.7	NA	NA	NA	13829.4	NA	NA	NA	NA	NA	NA	NA	NA	14052.6	12749.1	NA	14919.1	NA
TAG 58:1	24529532	28241310	24913066	34259988	17332994	20743340	27003604	31579624	26720394	25691842	9069473	34352796	27031594	23800490	30814472	29820496	29058192	22445196	19458788	20866968	29120136	28745548	32965712	29451522	38630704	27659198	28233618	22299458	26312854	10378968	28098298	25400108	25615588	35332308	30038484	23851698	23312740	21490224	31195232	31774176	28185794	30946846	23154518	25756274	20654072	29649722	26457344	21002000	23904920
TAG 58:2	214135280	264083920	249433776	277807520	161771088	189995312	226512528	260254928	228905968	233336624	40579716	257658816	249514928	216296688	269428416	242352912	235143568	206364272	196210304	188154480	230146080	249308496	276965472	254225248	283012384	268737472	256810400	179886608	235882768	38756396	254728944	240206304	214008608	299635488	237566864	210519504	218698368	208568608	222809088	253044000	220820256	240664944	176674112	212727392	183734160	224713616	227672400	199123664	207162176
TAG 58:3	601262270	639396740	639516160	642576380	377774624	535276192	630857980	669746430	536189696	587992060	121162216	628450180	636976770	576181440	621823170	607977470	539823680	544705790	478370112	480697344	585699780	588659900	623354180	643004290	654890620	653129790	664347710	431273472	601623810	106970648	625456960	652414590	594313980	703430980	591464830	549783230	577548220	524976256	641810240	596288700	560902460	627821180	410495968	519660160	494724352	559415810	548345730	532875008	554686270
TAG 58:4	1244103810	1217519620	1157661950	1250162180	745850180	1099092860	1240830210	1351894400	1211715200	1256524800	274851552	1337695230	1267253250	1175565180	1231409280	1270619010	1209658750	1060474620	1015910720	1038456380	1232173700	1168223620	1210750210	1184771070	1355276800	1256282240	1245091200	935988540	1130833150	222218336	1250628860	1181793020	1317666940	1225025920	1214900740	1119120380	1159823230	1129022340	1230935680	1269097860	1134981250	1310892290	973325950	978455360	1107499010	1207380990	1139513340	1097587330	1118921470
TAG 58:5	1501053060	1394018940	1411240580	1323648000	749006780	1429188350	1403248510	1446355710	1513885820	1470623620	290954208	1553459200	1420136700	1326914560	1393016060	1585890180	1440867580	1278250620	1072147900	1216629500	1480896380	1382254080	1386859780	1330756990	1528664190	1419955580	1484303490	1135868540	1222429700	217626208	1488834430	1300742140	1561164030	1298894460	1397097860	1254860930	1399990660	1408466430	1290662400	1510931580	1321793410	1464405120	1204738560	1043578240	1316357250	1473530880	1284281860	1302858620	1408334590
TAG 58:6	723113790	733711870	849695620	676815300	289740160	698513980	691273660	553654660	805720770	673521660	69521232	572578940	780010880	586233660	754482820	515664800	711416510	660591170	451968128	450881024	733003900	732399040	733322880	631906370	803636100	719852350	737192320	503746880	625747710	29891756	850970560	714761340	495931968	664067970	624820030	571635710	727150080	749305470	673318850	786376770	587462400	682495740	604908220	435165248	640185470	692976580	629573890	631705410	747922300
TAG 58:7	135399808	164216560	221350592	160818608	48271664	144829456	140828912	79329944	171091680	118581384	6590334	86764768	175154096	99931312	191938560	56912236	134215520	148221872	78216920	60767912	145584816	166448624	160146208	123014496	170040752	162195568	146336864	86263424	132489216	1.14038e+06	204406032	169385520	53538632	148590832	106553440	113375656	171673616	165326576	137075072	162842256	98202144	126488456	125615752	76982792	116074912	124291792	127531616	122205328	154191888
TAG 58:8	7387427	11163944	16354648	11293284	2007508	9166154	6.86018e+06	2.71084e+06	9384056	5697170	24667.5	3.74542e+06	11663727	5011679	13847067	1.02311e+06	7360841	9741068	3.66685e+06	2.05865e+06	8618632	12616527	10457006	7219754	10497551	11013740	8906355	4121823	8496090	453.396	15060860	11029433	1.217e+06	9704297	5.59172e+06	7.11095e+06	11866752	10953104	6880504	8710339	4415016	6897515	7788479	3798891	5482307	6175356	7735182	7135597	8796227
TAG 60:1	1.25576e+06	1.76952e+06	1.45382e+06	2.66148e+06	2.00038e+06	1.23381e+06	2211006	2233562	1.10862e+06	1.28843e+06	2561976	2.07047e+06	1.50735e+06	1.64952e+06	2008696	1.95653e+06	1.52592e+06	1.4334e+06	1.67256e+06	1.85188e+06	1.44844e+06	1.57141e+06	2.16753e+06	1707031	2.18584e+06	1.51999e+06	1.70529e+06	2.49885e+06	1.91259e+06	2.94484e+06	1563646	1371218	1.62176e+06	2.4318e+06	1.44527e+06	1.37962e+06	1.10735e+06	1.03163e+06	1.69074e+06	1.50511e+06	1.82479e+06	1.66374e+06	1.10362e+06	2.17891e+06	1.5989e+06	1496442	1515164	1.1806e+06	1.77496e+06
TAG 60:2	43417012	58893448	55646312	67012116	33360242	37728184	53901816	59383816	40673132	39908944	12567342	59460924	53589864	47391560	62121660	48021084	49950092	48135688	35463472	38739240	45009256	52535108	64117404	60151792	58233892	59020088	61021684	37392436	54280800	14564062	54589244	54800748	45945644	79793288	46337304	45718468	43760340	39859360	53844460	46430288	47454640	55726408	30239456	50012852	38802780	41418860	49256384	40584352	46524528
TAG 60:3	210260032	235855632	218095552	251036192	143353648	182383920	226670336	254326960	215786496	214922752	34345620	262642800	218507600	205164016	252578000	218872976	229442928	196242608	170463760	187053280	221099760	223044048	244927232	233041632	267716576	237332656	230521168	161538176	206344192	35998948	228563968	211118448	209174384	255658768	206434544	196564224	205636464	186188240	217984832	234036960	217203488	232306704	154976656	195856896	181443472	195757072	205027088	180106832	209768240
TAG 60:4	387636800	383047520	378390016	388728032	206615664	351056160	382267872	416108512	436112544	404811168	61264220	440784128	383916832	328044800	422321696	433718208	416116288	324178304	275859552	304977632	410134944	385618016	408244960	378868736	460818336	402232672	409416992	290898592	343355840	52816432	399446592	337719520	388988640	387943712	377100704	338340032	376566624	375464096	345473184	427445504	389553216	408216128	336904160	277513696	351710816	402412000	375789824	349733216	347103968
TAG 60:5	286902944	288040992	296598624	261105168	123308832	286869600	280415008	245958352	312836320	304177312	56087184	286469952	296914048	233547200	274255232	307815904	300777088	250175248	158486176	215736896	303425376	261247120	265961856	232688112	331308992	255789104	293428896	218241648	233955904	39265004	320001792	256119152	305361600	245285584	283451040	219196672	248027120	289762560	273045536	302000064	270409888	282623552	265839360	193747488	268582912	311181696	255866832	241954064	293806784
TAG 60:6	114194024	117785888	141026928	96581464	36011380	113172720	113955376	79632952	131340016	120739160	11092625	89819648	127887576	86537272	114017272	85068808	124743488	106705544	52771300	74947296	127425192	110207792	107663112	86106752	134657472	102273104	120314128	82175360	89722488	4.47332e+06	142350544	104200824	78769048	96670912	111870992	82966904	103573256	124112400	110821688	127640536	96404792	114136304	107949176	75742568	107604192	122573896	93616256	102239176	127476408
TAG 60:7	21436016	24168094	34378668	21378588	5717945	23339160	22149716	11016820	26329952	21516142	664463	13907288	26959886	14009933	26422362	10212407	24794424	21593800	9306193	9468782	24382182	24930004	22446104	16919400	28084090	21663160	23702756	14319400	18203162	136810	33099944	23356910	9543500	20504058	19360108	15477079	23392270	26326306	20989406	25914786	16575981	21283686	23260964	12592063	19167714	22460502	18868162	20975212	23471444
Histidine	82079752	72358928	40578740	30494852	39855984	43500160	43341388	54337612	80000704	71279080	9841521	52799328	51063148	44303332	51562204	47816444	88717512	37250064	63720388	32678184	62467860	40154480	66966424	68402992	66059104	52694704	43527048	45513044	80175032	11770408	39407272	76827728	66234836	53140624	60678884	53665664	59412172	77241976	45012772	45536236	25116990	54312476	74089640	27944304	18781936	32652602	44049544	33408552	40170456
Aspartic acid	90799032	75395464	65399292	50057548	111167968	46098216	40401364	53966140	61981312	79740008	34981288	36569972	76943984	35896404	32861564	86645904	66308216	67690656	53327220	34723244	84332280	74108016	89043384	48181284	67482344	85441728	49663500	58325032	94549544	33767124	83839488	84781416	123974952	72858096	117143968	46559960	70305472	93345808	48856284	51854816	49295132	79542888	56577092	43312168	26056692	40074596	80229880	52380840	57285072
Glutamine	92214904	128358400	82712312	41811992	116088144	90562792	109410944	224813968	140347616	130148400	88461992	156620032	45383284	103950112	95072216	109767888	92695088	73020688	184251584	278231488	112103072	41302512	140600752	81222504	103968856	99907632	87421384	186714464	159899392	234236352	86557000	133076560	174271024	86113216	57993360	109359392	87770528	109235264	103116248	46469328	82238656	133085288	199908016	75489008	93607112	301876096	96102872	46500300	91889464
Isoleucine	508919744	679137790	469824064	336430016	256148864	353612224	578927550	438063264	449420928	429943808	646810620	403086848	391063200	401098848	346441408	439501216	386243872	333037024	785695100	485546080	350127328	376937344	372917760	455313824	426647648	522747584	396128352	867330430	613770880	415565600	501842080	487264832	429416960	570477700	335432800	469972160	408620192	567936830	301955616	469090400	384265952	417152992	432680960	308040512	327740000	532856608	463618016	388019136	315287360
Leucine	501102208	719168700	465183744	306045984	304619264	368362912	617979070	445024800	463917952	438097856	845080510	410983680	324649952	363116672	291646656	423984960	420185472	335819104	850687870	400882720	330998400	315628352	363367328	429898208	452507712	538311680	319579264	915907010	623807680	634611900	435854272	469426016	439805184	529510080	328811040	474506976	382037824	450394624	319528000	412151840	361215904	355689888	418732352	368834016	306633632	380678240	475855616	356641952	284227360
Proline	532676256	687601660	573803650	410721408	383469440	466066560	886631230	651895420	596428540	752088830	754952320	770682500	399376384	386112192	583342850	475302976	493768736	398262208	830905150	799126910	450363168	570077310	620595840	583924930	776362050	693333890	675310270	1022158340	642088320	382181472	615273860	594055940	569582530	656679550	329176736	520588032	456481248	519213408	564859650	607611390	716093630	617117950	731069380	461018784	540299710	660910460	533459008	605005760	443883104
Valine	405583712	534079872	423329920	361978208	205237488	340408704	472465696	325811712	406442656	405753280	462615552	366845504	376107552	305318688	321781024	330401888	281982912	377672768	531665472	343203936	311381632	340911104	419032896	454118944	491727264	411452192	347856512	663160640	626700990	323159008	391629888	450847328	411375840	511763712	292760256	442079456	410070368	554237630	293244128	396539968	289541152	357991168	402546720	273635840	251805456	437143712	382169472	430498944	272200640
Serine	14200036	33293012	16454873	8451997	21136502	10678232	9329399	14147404	14636318	6965861	4.51114e+06	9441868	13503983	9137775	8572066	13864896	15642936	13533682	28251614	1.01828e+06	8865793	3.64665e+06	28656024	24625612	9892009	13515452	6327264	13816393	37684492	4.50601e+06	4.6938e+06	20360170	20382132	9546596	10035806	23363092	9789938	23222966	5.79505e+06	4855756	2.89488e+06	8184276	7584008	4.19125e+06	2.39628e+06	1.57617e+06	11885048	3.55305e+06	8537098
Threonine	20348264	43636736	33205704	21119624	31933632	18291896	32599504	29836180	22930070	19721480	36434372	15310528	22996870	27981834	16609864	26012798	23789842	33867560	52562144	4631329	13348066	15509945	29001604	30517676	20287264	31765572	17379236	63072376	53028316	22814634	27020458	35895312	30235828	32885968	16560450	27524238	22155372	35856284	12365594	20090364	14696307	15786091	20923394	17681576	14731277	6.42264e+06	31971870	17385692	20587808
Lysine	40297776	84093992	46575972	42336388	64408132	43415316	53720560	50230984	49277404	46441620	42392104	45334448	35872824	56391464	44406884	47919684	44434864	57570716	115205648	69956224	39158032	32147340	69836936	63636284	42082012	48423136	37941328	77734728	95487056	72604976	39719368	44153752	56252104	52644008	34440648	55061520	38286940	62866620	33228208	32956668	44547108	55394464	34089752	36896392	36911168	37832092	46118476	33892668	53846276
Glutamic acid	364841696	818611520	704335550	552151230	409726208	431073472	386026688	560328450	371332608	442321440	494230752	496548608	592444860	500218432	434159424	369413376	322208384	802606980	626748480	600989950	407117504	471432256	828083330	638333380	502990528	711996290	524649472	986505470	1056620670	830510780	605461700	923145860	554430460	636495740	477547232	686495550	564923460	832245310	444386304	355221024	341812512	410937056	621338620	528381600	361801856	544318080	671941250	480678720	557247940
Methionine	319218784	313935872	214717648	164001328	124794392	192879216	259796208	265729616	280853888	229889808	155037824	259557408	128994080	177690016	166062912	186240496	354058944	177527744	405999040	137906400	163334576	120679408	209737808	271426688	307742368	239761920	150237568	405761824	350273472	150681728	172315920	242130496	246406720	232910208	226353248	266376048	165443504	234761024	156110784	236222368	202281632	200993856	221754640	182093888	176898016	101537712	202378800	135351472	103535728
Tyrosine	593380740	860262530	595451710	475220480	395784640	510151712	699702400	531970976	534077056	588028350	674140100	516281536	464628576	495837472	486693024	541668670	515832576	418239488	1077181950	556000060	504640672	409813408	530835648	622111810	567080190	656448190	483797952	1027735230	754893440	422324960	565180990	650450620	585795650	708350590	499097568	630685120	502345024	775395390	373028928	627666820	536234048	571677440	565772670	464390176	480111776	590185090	570361410	562934910	417548576
Phenylalanine	717142590	887796220	636495740	384910144	222762256	514274592	880266690	519332640	631667140	585300100	1267478910	498150048	402734432	567118400	370872992	606602050	625532030	478589248	1319410560	459754912	476392576	425412192	396494816	491696960	588839100	662359300	476543296	1341456380	896057540	781780540	706046720	577022020	628174530	730156290	475033984	544672060	504374656	603847360	324607136	673687300	440618016	488999296	504034688	467486176	455400512	751193020	647836350	563250240	354737088
Arginine	393305152	646068990	372277248	245231136	355116992	404315616	512778464	534544416	738041020	589487420	187127600	325904736	398792992	409583584	370616832	538247490	498337440	363936672	761471620	291200960	460004544	314120864	528743200	484357504	497653440	493454784	380347168	513410112	704058560	108211728	455136672	602349630	568169600	505463552	427775488	400663872	495809024	573277700	354285952	375403808	245514928	352782464	495344736	191142848	158178368	410793472	375360704	331793024	380704320
(S)-alpha-Amino-gamma-butyrolactone hydrochloride	31754084	65533628	54174212	41635492	32624830	33536464	32376616	42150448	30863286	32641840	39871720	34707188	45854580	38532264	34077652	28763404	26487634	59696024	49814084	43167852	28589070	33432378	59878672	51101152	36156832	56346872	41336084	75451624	83752480	57927660	48693940	70601664	42334472	48532908	34575728	50968724	45743604	65672036	33003936	28742896	25387148	33463174	44083436	38420368	25332802	39295088	52625136	39633332	43344752
1-Methyl-4-Imidazoleacetic acid	2375308	719116	963654	1458222	5.89249e+06	1931017	2114451	1.46086e+06	1.60719e+06	1.76045e+06	1966663	1.7281e+06	827857	1.05222e+06	1.01878e+06	1.34508e+06	1562443	1.53445e+06	763285	4.23483e+06	1.3432e+06	814243	1.74915e+06	587422	1.43349e+06	609808	641978	1.04433e+06	657720	961512	1007345	753048	2485014	890586	850780	652394	753934	1.02981e+06	1535805	1.06817e+06	2.92807e+06	1.0827e+06	1.05882e+06	4.04962e+06	1784558	4215092	1.02968e+06	1.5027e+06	1.84871e+06
2 deoxyadenosine	863212	1.22775e+06	1.09849e+06	308478	19500.3	482766	2.02175e+06	1.07957e+06	786079	3.77833e+06	3.19117e+06	240442	391738	NA	167278	1.23171e+06	1.23925e+06	7764.82	1.953e+06	77707.3	222509	NA	NA	NA	190176	477171	380855	265893	87979.2	6632492	NA	NA	339247	6943.84	NA	55871.7	2609.33	NA	NA	1042.78	7457.42	278036	NA	1376.38	8645193	NA	148241	12376800	1945.24
2-Aminoadipic acid	5.43329e+06	11915767	8765878	6979513	7209202	5822312	11953364	9231201	14811690	10914273	11497541	7248147	4.95271e+06	6.59673e+06	5.23309e+06	11583481	8269374	4.03336e+06	14535191	10087918	11546366	4583619	6.91224e+06	8.14626e+06	11545936	9621759	6795808	14068326	8415095	7.21811e+06	8081501	7086308	9629528	9334501	3.75075e+06	6.64319e+06	5.56234e+06	10073256	5.38114e+06	8627069	7075812	8013269	8.3429e+06	7.33682e+06	7.39881e+06	6.87504e+06	8.18624e+06	7606730	5.53554e+06
2-Picolinic acid	24043014	33087582	30962210	22477430	7588531	16503889	17894970	22295160	31638540	35992228	3.95994e+06	19302532	29365184	10921025	17535746	19741660	18332626	30193684	15798188	9918487	24088112	23405498	25210898	25055356	28403960	26510444	26379014	31718104	23296992	9788276	35895808	36038580	22678052	35850708	22097910	26943078	25130112	31106192	17452444	25663006	14276894	24109582	25099262	19283796	13162122	18810662	21299746	37168368	19312626
3,5-Dimethoxy-4-hydroxycinnamic acid	414798	449628	376124	1.02425e+06	1.49228e+06	499642	327659	383456	361594	1270430	436141	570380	555781	943737	581606	NA	484657	6717295	947771	5.5865e+06	548450	753249	2.82652e+06	641960	831043	906310	490418	839186	757766	519956	931744	868468	659300	1.08639e+06	465218	593834	699769	753749	978093	571509	1.75325e+06	1.03165e+06	1.02073e+06	1.66622e+06	2463804	1.08142e+06	949584	624412	1.05818e+06
3-Hydroxy-3-Methylglutaric acid	NA	51715.7	NA	25155	66865.9	NA	NA	NA	NA	NA	2.24352e+06	NA	NA	NA	NA	NA	NA	NA	42347.4	NA	NA	NA	40753	NA	NA	NA	NA	269835	44405.5	NA	NA	NA	NA	NA	NA	NA	NA	NA	NA	NA	NA	NA	NA	NA	NA	NA	25960.9	NA	NA
4-Guanidinobutyric acid	24523116	17485100	21857020	19818410	13207131	19086260	41264012	54207788	25245902	56762460	74042128	28439472	13715666	14349625	16470299	37125776	27467252	12552453	39763116	40604700	24916542	11343327	12129954	15409221	26754550	23136920	18323494	34416560	20094814	36109980	14231872	17328138	15844362	20207254	9805498	14069476	13841221	21849294	20127758	29906758	52881356	18307060	21547596	35384252	46756468	31882858	22484248	18987392	16630444
4-Hydroxy-3-methoxycinnamaldehyde	NA	187402	147511	28942.8	NA	93632.2	34061.2	37010.6	NA	NA	63035.8	NA	218351	72068.5	29143	17047.9	NA	128724	NA	NA	19815.3	191690	20183.4	48439.8	NA	483339	189788	132986	80323.5	NA	598057	394748	NA	611579	57893.2	115427	794234	117930	31415.3	NA	NA	84087.4	52934.8	NA	NA	105508	648791	67379.8	425236
4-Methoxycinnamic acid	NA	NA	69985.3	NA	NA	NA	NA	NA	NA	NA	101297	NA	NA	NA	NA	NA	NA	NA	NA	NA	NA	NA	NA	NA	NA	NA	NA	NA	NA	157349	NA	NA	NA	NA	NA	NA	NA	NA	NA	NA	NA	NA	NA	NA	NA	NA	NA	NA	NA
5-Methylcytosine	1.76489e+06	1.02555e+06	1.06154e+06	921134	1.17937e+06	1077844	1.06846e+06	1.82071e+06	1560437	2205666	1521984	2.28433e+06	1.55695e+06	1.50617e+06	1.3811e+06	3.56595e+06	2.07787e+06	1.52977e+06	1.03962e+06	1262769	1.85413e+06	1.57745e+06	1.2905e+06	1.93895e+06	1.28369e+06	2.27694e+06	1953160	1.87122e+06	1.7197e+06	553947	2.86683e+06	2.50751e+06	2.77941e+06	2.43525e+06	2296184	1.17943e+06	2593961	2114733	2.30427e+06	1.9308e+06	2.16519e+06	2.99284e+06	1.94785e+06	1.6156e+06	2.08546e+06	4.22724e+06	1.38433e+06	1.71309e+06	1.66658e+06
Abscisic acid	NA	NA	17615.4	NA	46225	NA	41095.9	23327.6	18526	NA	56241.6	NA	NA	20576.4	NA	34578.5	40859	27498.9	18534.3	NA	NA	34251.4	NA	NA	NA	NA	NA	NA	26936.5	31916.9	58501.4	NA	34080	51308.4	NA	NA	21757.1	NA	286932	35769.7	30634.3	34338.9	NA	71640.8	22246.3	441057	NA	NA	NA
adenine	653952900	718137980	598397950	553455420	296470176	482168288	576461630	515383232	607551420	604403520	433148480	510422848	579405120	396924384	512132768	454174336	540049860	539121340	636049150	443800896	639524220	530366848	606800320	648394690	721169600	655633090	510135104	823226690	729085950	452401120	694943680	806582530	546929540	700584770	512634400	648809980	610738880	678433860	440510688	660905790	493794560	550693310	558644030	475297824	435663136	538770500	578458560	598736700	488021248
Adenine, N6-benzyl-	NA	NA	NA	NA	NA	NA	NA	NA	NA	NA	7717.74	NA	NA	NA	NA	4633.91	NA	NA	NA	NA	NA	NA	NA	NA	NA	NA	NA	NA	NA	NA	NA	NA	NA	NA	NA	NA	NA	NA	NA	NA	NA	NA	NA	NA	NA	NA	NA	NA	NA
Adenosine	2.65723e+06	6.2051e+06	2852806	1.99015e+06	391544	1865573	3976241	3.34026e+06	2.1578e+06	15568221	661251	1.47106e+06	4.26584e+06	619805	2.48503e+06	2234707	2770371	168739	1.72027e+06	2.47529e+06	1.23851e+06	506973	547589	366808	1.00729e+06	2.84375e+06	1.59133e+06	1.06455e+06	501882	9175230	241840	515770	739067	350215	268443	420004	198626	126381	363760	598453	614029	1.01367e+06	222334	176301	4.34277e+06	363486	2.12017e+06	230987664	889563
Adenosine 3',5'-cyclic monophosphate	126660	28301.3	NA	18595.2	70003.6	NA	43163.6	35389.1	20688.3	488.434	1.01307e+06	18938.7	NA	88773.2	NA	158238	138677	42729.9	142571	NA	143877	NA	16813.9	NA	25683	33562.4	NA	149712	20912.2	1.23645e+06	NA	163582	170725	31816.3	205488	NA	NA	27131.4	68923.1	77735.3	37163.1	151317	NA	94427.9	43678.9	289428	25453.1	42427.8	283359
Adenosine 5'-diphosphate	1.80946e+06	1.63087e+06	892204	2145134	2.93053e+06	917478	971070	1.44092e+06	882836	1.62635e+06	1.35022e+06	1.13515e+06	732431	960376	893793	1.00919e+06	1.14609e+06	NA	1.28484e+06	2.07372e+06	824711	421914	840429	168450	826168	477843	358057	883696	484532	1.89159e+06	101086	87743.2	450572	91532.8	549512	351681	NA	NA	180173	70033.8	557700	169422	251799	544316	709213	289677	735186	232532	697936
Adenosine 5'-monophosphate	984129	7953013	1.19821e+06	1.62262e+06	1.57805e+06	2881630	853797	809738	1.02616e+06	974697	486377	1.27863e+06	10363349	813013	5.58782e+06	618102	992549	1.05924e+06	1.8948e+06	3.8536e+06	1.61057e+06	4.72802e+06	855141	1.22921e+06	944509	9058019	1.93982e+06	702251	1.03754e+06	1.61388e+06	555665	6895136	779209	783443	698893	872757	972582	616747	825647	297033	538742	623093	258516	577584	810242	211902	15656404	625640	2.11382e+06
Ala-Ile	670341	2063511	1.11138e+06	839508	671150	738848	1.61557e+06	582349	966989	534886	19833300	969325	444790	652249	570656	989197	470784	1.09318e+06	3.09262e+06	962441	371582	723857	1.16449e+06	673001	907973	1.17422e+06	636677	3.2649e+06	1.70048e+06	6362957	1.0194e+06	931274	688671	1.51425e+06	682641	1.61031e+06	704771	1.20134e+06	1295225	1.08317e+06	1057601	972237	1.49089e+06	2.32304e+06	719646	1.44979e+06	1352017	945897	968346
Ala-Leu	830740	2.28644e+06	1.27207e+06	817927	1.73731e+06	864319	2.404e+06	766755	1.56873e+06	594146	29458802	1.24239e+06	644310	763039	657465	1.24291e+06	577220	4.54447e+06	2.99483e+06	1.94509e+06	590135	1.16288e+06	1452081	983076	1.19341e+06	1444810	1.00508e+06	4262755	1.9312e+06	22045452	1.38195e+06	1.24834e+06	899594	2.01642e+06	1.31408e+06	2.05143e+06	958311	1.3995e+06	2.11411e+06	1.04173e+06	1.46048e+06	1.06657e+06	1.97469e+06	5645970	1.23505e+06	2.85282e+06	1.46048e+06	1.28552e+06	1.55976e+06
Ala-Met	262606	484023	264351	200786	181356	182539	302206	183130	208746	163147	2835490	276109	106108	216499	193295	171640	229426	437505	628296	265182	127663	289651	431061	418033	272324	405394	104300	1.08875e+06	543520	1.20321e+06	310723	474018	285765	403893	190494	638554	241275	384573	418568	260229	297807	323017	490780	605677	194360	482054	329174	347463	369284
Ala-Phe	601866	881023	613248	350783	352577	323513	962353	686011	606286	544413	8.06931e+06	629803	221455	330364	211497	657773	525546	337431	1.17321e+06	773802	479974	506908	580481	520307	622874	558708	420973	1.71972e+06	678206	1.78424e+06	542314	575339	994874	698750	542067	734018	391671	549541	1.04655e+06	717233	759319	650311	958579	1.42312e+06	723016	2.3827e+06	474522	632596	664958
Ala-Trp	289083	482836	330123	115667	191218	206155	289193	108845	218918	142877	2.20329e+06	191315	157744	109114	211335	268508	118724	498099	653317	214417	122098	232954	214422	384075	230762	399623	188652	492144	348743	1.85008e+06	357153	413707	140807	590553	131832	441192	332504	330088	239188	250969	189326	203696	190333	440066	157757	243246	196930	228016	225104
Ala-Val	895387	1.84769e+06	1.19301e+06	624184	670067	782913	1.67737e+06	826728	1.45316e+06	727258	13246211	1.07877e+06	492319	661184	631965	1.19035e+06	675932	1.47522e+06	2873326	1.12931e+06	539374	754611	845279	1167432	1.31979e+06	1.34829e+06	888751	3.67033e+06	2.04314e+06	7.40221e+06	1.31619e+06	1.24855e+06	909352	1.7053e+06	744240	1.75966e+06	995734	1.37029e+06	1.47512e+06	1.17551e+06	1.18375e+06	954110	1.83778e+06	2.98005e+06	673454	1.61267e+06	915542	702360	748632
allantoin	523888064	399668640	433906944	440957856	280297152	425471360	299321888	449839808	513219296	524010432	54562312	361988352	573522240	395392480	473269088	447872960	573600640	499644800	313300800	284981536	516478336	614706620	493377152	522217728	480743520	551244930	531685120	231119760	467253792	82624328	637758910	572945220	532592064	530325536	425091776	425839392	618605440	562738240	396536576	550811710	365077408	490030720	484859840	306417248	314270496	428498336	451239936	555339070	464052992
Aminopimelic acid	1024675	781385	845952	519540	398685	493477	923987	487602	1.44677e+06	1.15047e+06	11126497	836522	595221	613235	270719	811087	573487	361543	1.59543e+06	409572	739840	266052	278156	506927	1.37405e+06	488043	486535	1.03721e+06	649446	997629	270157	437272	388837	560894	429386	559946	315104	430700	308954	987846	470655	354442	327446	396187	447622	483214	1.13897e+06	605984	475621
Anthranilic acid	118780	120239	157807	336274	122122	397915	182205	106936	70311	108692	408675	145692	185415	135651	203537	150684	142776	161169	288868	8265470	150470	291158	124717	189210	127594	169098	100029	357276	282509	1.38753e+06	281094	149636	207878	350898	94862.2	129137	155482	322125	286174	204340	869258	246959	308316	361819	1.54901e+06	847460	96059.2	129239	192207
Arg-Phe	2685635	3.49664e+06	3.02799e+06	1.70635e+06	NA	1.60041e+06	3.5292e+06	2.2366e+06	2.93324e+06	1.98686e+06	3831195	1.81039e+06	1.26365e+06	1.47461e+06	1.39166e+06	2.30964e+06	1.7133e+06	NA	4.09951e+06	82021.3	1.34325e+06	1.88604e+06	1.14851e+06	3.51388e+06	1.78177e+06	4.11292e+06	1.53866e+06	4.14207e+06	2.01856e+06	213665	2.59679e+06	3.95984e+06	2.27828e+06	3.76189e+06	2.6107e+06	3833657	3.02031e+06	1.67247e+06	1.66575e+06	2.55397e+06	746484	2.04002e+06	1.94427e+06	303162	277095	1.58568e+06	2.55935e+06	1.61368e+06	1.25903e+06
Arg-Val	1.31224e+06	2.05288e+06	1.89714e+06	1.38299e+06	51455.4	1.11791e+06	2178796	1.50347e+06	1.70686e+06	1.4152e+06	3.04723e+06	1.51182e+06	1.03278e+06	1.36473e+06	1.26674e+06	2.09912e+06	1.24171e+06	111225	2.58596e+06	244891	1.02813e+06	2.63518e+06	1.1764e+06	1.52497e+06	1.44689e+06	2.22883e+06	1.49237e+06	2.71985e+06	1.52125e+06	917787	2.63606e+06	2.06827e+06	1.56826e+06	2814996	1.41007e+06	2320201	2.39025e+06	1.44814e+06	1.85623e+06	1.76565e+06	1.10692e+06	2.20314e+06	2291421	314973	445977	1.90149e+06	2.11349e+06	2.18075e+06	967086
Asn-Ile	1.04332e+06	1.94666e+06	1.81441e+06	1.19402e+06	918292	1.12256e+06	2.84215e+06	935080	1.11602e+06	994306	4.20198e+06	1.55185e+06	566946	844185	1.00991e+06	1.30649e+06	787729	2346623	4.82194e+06	589394	646375	868411	1.24829e+06	1.75574e+06	1.3615e+06	1.08787e+06	710267	3985257	1567799	2225285	1.02358e+06	1.22726e+06	1.26149e+06	1.68912e+06	702397	1.58594e+06	1.30972e+06	1.41456e+06	1.18169e+06	1.73562e+06	1.28922e+06	1.29352e+06	1581364	1.87957e+06	886461	1.08383e+06	1.40357e+06	887537	894078
Asn-Phe	321591	432437	1.47075e+06	312389	124584	171930	837896	166300	424054	102338	2.21105e+06	632842	126327	149845	139620	515491	139110	153910	985628	90693.3	251061	202167	204711	194419	392370	284479	205700	603503	324318	708031	189691	253463	205224	308041	302496	381718	218156	360811	224399	395070	88428.8	164185	548434	546228	95034.1	487206	244774	465609	197488
Asn-Pro	595804	1.53468e+06	894642	655553	942777	422539	1.67921e+06	544041	426437	423438	7540741	999378	335290	480657	364780	659909	315408	511453	2841604	274744	428201	303575	773947	709592	770694	652933	476710	2.68052e+06	1120264	13793316	432342	617463	628089	716522	541082	1.10161e+06	387123	767831	784223	559512	532255	278694	1.06008e+06	1.97192e+06	330486	972631	419778	530688	559372
Asn-Trp	NA	NA	239112	NA	NA	NA	NA	NA	NA	NA	NA	111770	NA	NA	NA	NA	NA	NA	NA	24100.3	NA	NA	NA	NA	NA	NA	NA	NA	NA	NA	NA	31983.8	NA	NA	NA	NA	NA	NA	NA	NA	NA	NA	NA	NA	NA	44240.6	NA	NA	NA
Asn-Val	699784	1.33859e+06	914769	528601	330230	539893	1.30932e+06	576599	550923	327542	4.00277e+06	643299	370513	466534	381678	653135	305643	434474	3.08774e+06	710700	284227	382369	663214	547435	674768	688772	457647	3464125	1.75783e+06	2.21975e+06	668153	554476	607801	808514	659816	1.04974e+06	522149	895013	543815	798853	547801	304773	828755	944114	413357	531774	778888	737506	519840
Asp-Pro	938282	1.7897e+06	1.35449e+06	1.69635e+06	1.85515e+06	1.14664e+06	2.00681e+06	747439	711778	881792	4.29779e+06	1.06754e+06	317351	1.18258e+06	778356	789467	538370	1.36736e+06	4936234	1152993	823736	512068	1.39413e+06	2.39021e+06	983585	1.39459e+06	513681	4548416	2.89255e+06	4433295	1109917	1.53328e+06	1.95978e+06	1.95074e+06	1.76457e+06	1.62486e+06	910014	1593812	851406	1.80138e+06	1.44333e+06	1.14148e+06	1287383	1.87272e+06	1.04843e+06	826573	956528	919877	1.17932e+06
Asp-Val	1.36052e+06	3.84076e+06	2.36041e+06	768329	460352	1.07518e+06	2.37328e+06	662304	1252425	750909	6025438	922978	1.14857e+06	603006	1.04132e+06	1223485	554010	1.1145e+06	4.75111e+06	453379	670552	824712	955765	1.7671e+06	1.31626e+06	2.08856e+06	954962	6611243	3.2498e+06	745875	1.93313e+06	2.04216e+06	1.18016e+06	2582325	1.74428e+06	2.43945e+06	1.52919e+06	1.95807e+06	582897	759769	504909	775394	978686	798609	344834	783108	1.4662e+06	1.23837e+06	603824
Azelaic acid	3.9422e+06	5411318	37166344	2.87918e+06	5238479	6392210	2.68813e+06	5843899	2.65466e+06	3806706	10483476	20542000	2.03808e+06	2.43418e+06	2.94187e+06	4105447	3240334	4151680	3406917	11719609	3.74573e+06	2311853	2.66224e+06	3.93381e+06	3.16137e+06	3.5315e+06	2142307	7441328	3.03699e+06	44095968	1.92038e+06	1.91691e+06	3346128	3.69178e+06	1.8709e+06	3.19742e+06	1.5887e+06	2.78389e+06	3.42642e+06	2735947	5389401	2.7122e+06	3.72333e+06	8009140	8403780	4422569	1.87842e+06	3.03242e+06	2938148
Glycerophosphate	2823468	2736019	2410874	8584849	23119934	5.33792e+06	3291178	4603741	2172734	2.87645e+06	8402056	6.20199e+06	2.08829e+06	6.52366e+06	5303524	3.65775e+06	2.9583e+06	28416292	4.71029e+06	13491200	3.74754e+06	4.72054e+06	11218100	3.41916e+06	2972380	3.73134e+06	2281140	8707861	3.74698e+06	24994824	3.58234e+06	3.00708e+06	5.00239e+06	4300268	2.40984e+06	4542109	2.01485e+06	3.90953e+06	13717528	4.68885e+06	11987822	7.80831e+06	6353373	46897084	12941945	5.31305e+06	4257431	2.53271e+06	8520489
Imidazolelactic acid	1.15743e+06	1.19795e+06	1.10627e+06	759720	1.46941e+06	935493	912145	990838	1.08615e+06	1.14911e+06	3908457	869934	835220	643159	821326	1.57542e+06	954191	865674	1182388	1.56065e+06	1.42391e+06	752083	519429	876054	1.2976e+06	1.06618e+06	434129	1.41436e+06	593651	4747283	778574	1057532	684705	1.40256e+06	1.69304e+06	680119	502530	796043	1.01927e+06	985954	2.09236e+06	1.39388e+06	744729	1.95466e+06	1.59506e+06	3.44824e+06	716428	830358	1.14037e+06
Betaine	7842074600	6625123300	6726594600	6279760400	4729566200	5840918500	6265510400	6710709200	7468695000	7330293800	3760767490	6782820900	6690589700	5477192700	6051113000	6751967200	7082364400	6363184600	5757611500	5189235200	7600839700	7089473500	6629789700	6995107800	8044753400	7241165300	6299773400	6322765300	6339825700	4077004800	8252491300	7997895700	7203883000	7524347400	7395136000	5816275500	7037727700	7283895300	6588797400	7499059200	6354346000	7038532600	7613754900	5929210400	6322527200	7608897500	6575378400	7554562000	6012857900
Carnitine	3.06752e+06	9830152	4.66854e+06	17511554	63495232	9792568	6052294	4758660	NA	2404643	79387544	5.67085e+06	783210	10454269	8568068	2.88511e+06	1.68712e+06	27828460	25007048	40522080	1.46218e+06	8897648	14056971	5.13398e+06	NA	3.15453e+06	604228	31261898	10241877	246993920	4.89845e+06	1.31894e+06	3758076	5.53026e+06	NA	3.87236e+06	1.32753e+06	3.18692e+06	8185499	681332	20058248	3058152	4805920	31133594	31236312	10801031	6.00401e+06	2.23722e+06	18533756
Citric acid	108071976	58638780	51204928	40849204	44919684	43663556	64663016	68683272	88448896	106207112	44159280	88177792	47518124	32275696	48052672	84394208	79513560	33919308	43269592	152566032	72526560	44794456	54466332	54527504	149178688	64377300	71409184	76108760	42924304	97541320	76948544	73946720	122346432	64585124	110744296	43882664	47120876	53268096	88826904	111240000	125221968	101076728	104563408	86271720	107077896	218303680	54495336	59493000	39306720
Cyanidin 3-O-2-O-(2-O-(sinapoyl) xylosyl) 6-O-(p-O-coumaroyl) glucoside 5-O-6-O-(malonyl) glucoside	174604	NA	NA	NA	NA	NA	NA	NA	NA	NA	NA	NA	NA	NA	NA	NA	NA	NA	NA	NA	NA	NA	NA	126063	NA	NA	NA	NA	NA	NA	NA	NA	NA	NA	NA	NA	NA	NA	NA	NA	NA	NA	NA	NA	NA	NA	112687	NA	NA
Cytidine 3'-monophosphate	13109.3	191.062	4062.81	NA	550617	NA	NA	5793.48	4332.68	4837.65	1.48705e+06	13732.5	NA	NA	9394.76	22848.6	NA	21566.5	NA	6.23841e+06	NA	150622	191594	1214.84	2237.32	NA	NA	869910	70570.6	1252743	NA	NA	NA	NA	9244.9	NA	NA	NA	713455	NA	2.72823e+06	507312	51179.5	1.38011e+06	4600761	238879	NA	NA	2.72009e+06
Dihydrosphingosine	14604172	6.64338e+06	7.31891e+06	8546841	3.6991e+06	10100525	11004487	9160689	9642306	7.0715e+06	6374746	8.23781e+06	9823827	3.12502e+06	6998301	13583915	9518733	4.4806e+06	4878044	3.03581e+06	10974532	10055126	6769216	7563062	11656438	9460792	7116544	10618983	8.2187e+06	2.78399e+06	8.01979e+06	9532644	11629020	10174616	10422163	12587924	8977644	12564273	9857826	11981244	12105252	10987699	15158358	9962659	8991667	12575377	11340537	6117515	9505558
Ferulic acid	7.8476e+06	17344360	10924500	17760750	26547558	6969474	9405705	8630443	7276920	18714602	2262781	11143812	13458007	12277556	14179271	4018628	7.91397e+06	53608472	22058446	37326292	9569461	13641655	35600252	16432318	14771584	20528050	8712465	21958220	19144302	3.69079e+06	14472097	19592648	10391675	22758164	9710310	12241914	12743944	13789392	10735092	14528757	37559628	17615530	12253905	22404108	35980536	18877280	16556563	11384073	26012986
Fissetin	1.0539e+06	256138	216110	335078	67193.5	331755	527707	2.87676e+06	491692	542694	NA	1297017	460684	672433	183678	2105394	366586	194757	263101	185799	348483	356400	216858	225021	516202	645476	593338	468222	274134	271386	1081969	707847	4.01684e+06	973832	623160	283657	877874	332988	451036	810169	684609	1.61206e+06	687482	338178	332631	2.91605e+06	546898	410603	295584
Gln-Leu	598232	984044	722587	526599	684370	434291	930131	705833	561810	374214	7.47171e+06	739386	333362	472526	439832	669231	302839	2.39605e+06	1.65397e+06	1.06895e+06	386443	551356	868397	507338	739923	681349	416210	2.3735e+06	1.17935e+06	6839641	712371	644351	694889	810537	654182	1.15663e+06	487933	894832	904340	559014	754982	757120	1.24031e+06	2.97882e+06	645196	1.36561e+06	661830	736749	894716
Gln-Trp	306099	404869	280263	131529	219862	184778	553712	147253	143130	180301	397923	179424	119660	167888	152600	241421	206039	404804	665613	356504	122879	94014	341195	355646	256293	326225	106047	931176	652042	406089	233232	518398	410785	357007	259990	539732	212876	554722	218620	256941	281600	296568	326236	422116	159285	266089	182873	129394	171085
Gluconic acid lactone	29729338	57674172	50065648	23461134	24743376	27586636	40007136	19660164	47592436	26179640	114490264	29556998	22547168	13609878	19056704	34642392	29550778	9456591	59826372	7.22032e+06	30259608	11007404	23329706	57270636	34989856	36851096	19696168	44058816	29766134	13510318	14647796	64239980	14656013	36903948	19530210	39200244	23287568	23296146	24880562	20636282	20465464	10568550	18778278	14543630	15401043	10483393	28430338	20403022	13096981
Glu-Glu	3824277	6.52947e+06	4906216	4859559	8404525	3.63633e+06	4292133	3.32837e+06	3709446	3.94605e+06	17241728	4.13692e+06	4.41215e+06	2.86639e+06	3.62338e+06	3516848	2.56598e+06	5.16838e+06	6831136	7956021	3.26642e+06	3398081	5385967	5.33131e+06	3.59698e+06	5118881	3.82255e+06	9407232	6996326	18260782	4569623	6.44374e+06	4.2685e+06	5692095	4214843	5.63728e+06	4.44373e+06	5799968	2.42265e+06	3.32822e+06	3.39223e+06	4317217	3.71456e+06	5.08281e+06	2.68596e+06	3.85826e+06	3.85842e+06	4776720	5.99428e+06
Glu-Ile	1.51016e+06	3.65224e+06	3.03372e+06	2.28973e+06	1.37361e+06	2.55723e+06	3556306	1.31726e+06	1.55525e+06	1.14349e+06	3.90707e+06	1.85117e+06	1762204	909461	1.85758e+06	2.68228e+06	1.05471e+06	1.26328e+06	5.106e+06	1099272	1.09701e+06	2.23284e+06	1.85223e+06	2.52339e+06	1.67093e+06	2.91886e+06	1.9536e+06	4679722	2799700	2005779	3.32717e+06	2.61184e+06	2.0119e+06	3679799	1.69675e+06	2.68014e+06	2.69524e+06	2.96437e+06	1.2618e+06	1.6809e+06	1.04049e+06	1.70866e+06	2.17991e+06	1.84869e+06	589145	1.50895e+06	2.29468e+06	2.51145e+06	1.7939e+06
Glu-Leu	3341235	6.40938e+06	6882595	3242444	2.23826e+06	2.29646e+06	6735823	2.37924e+06	3.10517e+06	2654139	8378549	4.85977e+06	2711404	1451663	2.74372e+06	3924193	1.8706e+06	3.51026e+06	10577221	1842658	1.96817e+06	2.00715e+06	2.8988e+06	3.4819e+06	3.99702e+06	4455044	2637435	11853930	6.56755e+06	6023983	4173400	4128458	3.84925e+06	5789717	4443995	5.68139e+06	3.25657e+06	5860005	2403042	3178131	2.0899e+06	2.68443e+06	3.86675e+06	4156452	1.4059e+06	3100161	3.22612e+06	3.92136e+06	2999410
Glu-Pro	NA	77634.3	71778.5	245579	303209	37112.9	54435.1	70123.2	31824.9	124943	261209	22136.6	40047.3	33872.1	37854.6	71928.6	25708.2	NA	872098	NA	77871.7	81306.2	39296.8	63348.5	82177.7	67573.3	NA	NA	NA	52524.7	33561	NA	NA	135712	79181.9	62243.3	61944.7	61915.4	NA	135913	29467	NA	NA	117630	NA	135302	283861	77545	87049.4
Glu-Trp	1.1201e+06	2416883	1.80172e+06	1.37462e+06	1.32098e+06	994429	2.49266e+06	975397	1054191	1.1235e+06	2.11341e+06	1.9628e+06	633648	494774	1.14356e+06	1.73111e+06	925772	631758	3.3547e+06	713048	683110	995669	1.01452e+06	1.27912e+06	1.10678e+06	1.33622e+06	1.03579e+06	2.10626e+06	1.24477e+06	622454	1.46563e+06	1.20643e+06	1.63384e+06	2015997	970787	1.36377e+06	1.28772e+06	1.38675e+06	788808	1222115	829946	1.38022e+06	1.11422e+06	1.89139e+06	459553	723752	1.01232e+06	1.0779e+06	1.46469e+06
Gly-Ala	884354	226551	NA	395139	301332	851362	501657	460900	167037	1.15502e+06	53226.6	1.30662e+06	262894	299326	770256	389670	453930	1.75477e+06	574870	16690270	2.03736e+06	464600	646302	473079	248296	25707.1	120923	635962	847510	NA	452773	96148	448472	459129	428590	409237	383979	762097	385202	679953	2.63726e+06	907973	436398	1.13116e+06	1.36574e+06	3.59579e+06	599419	846414	511806
Gly-Ile	1.80902e+06	4349071	2.7685e+06	2474581	2.73952e+06	1998407	3.98643e+06	1.70084e+06	1.39587e+06	1.07102e+06	10230634	2.48088e+06	1.05053e+06	2.29865e+06	1770196	1.77055e+06	1.08468e+06	5.47778e+06	8.15398e+06	1.90547e+06	928469	2.6993e+06	3265454	2.15105e+06	1.61745e+06	2.51708e+06	1.30263e+06	9654285	5.0522e+06	8061441	2.54566e+06	2293227	2.20676e+06	3.49717e+06	1.01459e+06	3433219	1.87312e+06	3.02666e+06	2.40521e+06	2.43447e+06	2.89008e+06	2.82656e+06	2882836	6950090	2.10354e+06	1.66148e+06	1.98977e+06	1469435	2.00599e+06
Gly-Met	552832	1027253	766538	543998	656495	516893	483822	391021	269372	229882	2022792	373687	311154	502100	617485	212645	284309	1.46774e+06	1765721	269034	239044	532867	1.04067e+06	1.16513e+06	349763	1059750	463785	1.94462e+06	1.27802e+06	1.11943e+06	762762	1.30013e+06	606711	1173688	302614	1.34034e+06	759594	624304	454032	443374	508165	698372	628724	942614	357138	439427	595837	306903	645984
Gly-Pro	3.02914e+06	6.16949e+06	4258245	3.97016e+06	4463508	2546597	6320372	2.54122e+06	2.68561e+06	2.44065e+06	13592958	3361006	2.14291e+06	2.62977e+06	3.2656e+06	3.10757e+06	2.17036e+06	5.22745e+06	9750786	1.51931e+06	2.04828e+06	2.92508e+06	3.86618e+06	3.80953e+06	2.40717e+06	2648996	2336464	9144187	6.38566e+06	12440640	2.83905e+06	2804656	3.65206e+06	3.93033e+06	2.76893e+06	4060928	3.06337e+06	4430842	2.16324e+06	2.71333e+06	2.87617e+06	1.83186e+06	3.11653e+06	5570588	2.10188e+06	1.64098e+06	3.69727e+06	3.43119e+06	3.76626e+06
Gly-Trp	1.93195e+06	3752634	3160679	2.08981e+06	2.43857e+06	1.9031e+06	2.5787e+06	1.40009e+06	1.58168e+06	1.33155e+06	3.12813e+06	1.53621e+06	1.8591e+06	1.24561e+06	1.90595e+06	1.89547e+06	1200994	2.30558e+06	4835372	431011	1.07942e+06	1.63137e+06	2.64937e+06	3.32132e+06	1.47122e+06	3.2099e+06	1.70679e+06	3.71157e+06	3303190	2.294e+06	2998071	3.81475e+06	1.70465e+06	3.71456e+06	1.40563e+06	3.45957e+06	2638924	3.08035e+06	1.16163e+06	1.72951e+06	1.20774e+06	1.66965e+06	1.31173e+06	2.52783e+06	904865	868487	2168804	1.7008e+06	1.93064e+06
Gly-Val	2130894	4200048	2108828	1.49397e+06	1.53201e+06	1.56581e+06	3.1926e+06	1.40363e+06	1.4716e+06	927709	9326469	1.57215e+06	1.00362e+06	1.35425e+06	1224677	1607701	910327	2.40931e+06	6488216	567155	999209	1.0086e+06	1.86565e+06	2.04653e+06	1.55935e+06	2.27947e+06	1.28368e+06	8472431	4895949	5854142	2.19464e+06	1984148	1.84043e+06	2.50981e+06	2.49017e+06	2.98465e+06	1758672	2443647	1.1776e+06	1846065	1.2643e+06	1.26858e+06	1.69371e+06	2.83052e+06	867084	1.16486e+06	2.20436e+06	1.8155e+06	1.23367e+06
Guanosine	143107184	140516064	118969952	109668856	65202312	159611216	157382656	140800912	138708336	146655600	77514760	93016560	152632496	89541640	92547240	112705416	110483384	139410656	193187696	62914832	157738832	106961784	139163104	150449856	127042952	193887296	140136736	299015328	246242816	37660484	215460416	208855184	142830880	199793216	173445632	182975248	154273344	189332400	111772616	182191328	119137056	133700672	125436872	123790968	126886176	181823792	143722976	188335440	111832352
His-Arg	463315	537535	262796	152273	605212	369940	224367	363544	296182	110814	NA	319965	61460.7	376444	308556	365110	269812	190415	1.41858e+06	NA	145263	127329	1.10714e+06	593637	110241	217556	78842	451353	658415	NA	93641.3	322805	536991	122889	322389	485668	208858	236002	276665	101930	NA	563523	180160	56801.3	NA	NA	278556	NA	340940
His-His	110929	534047	81349.6	236798	652735	241719	170416	NA	133413	158007	NA	212978	NA	494545	343669	227695	270520	650624	1489766	585673	NA	218184	844405	534670	192363	220263	138892	853812	1175222	278189	56206.4	87873.4	420835	364120	100537	460477	228951	402080	343817	200140	309034	583154	NA	364259	139861	66577.2	264443	88953.1	382322
His-Trp	1.30151e+06	1.60427e+06	1.54422e+06	965025	1.19088e+06	1301923	1.34764e+06	883803	1.26223e+06	659540	2.51959e+06	835919	1.10708e+06	581771	1.14238e+06	1.24011e+06	696911	1.21725e+06	1.96566e+06	252449	742464	947641	1.45173e+06	1.74975e+06	675164	1.87608e+06	911810	1.76533e+06	1.38722e+06	2.77049e+06	2.07069e+06	2440795	1.06248e+06	2029559	1.02509e+06	1.60813e+06	1.63912e+06	1220711	624489	1.07652e+06	639858	1.14369e+06	731991	1446836	590704	647316	1.0547e+06	782200	917434
Homogentisic acid	806622	1.18274e+06	1.81962e+06	1.77526e+06	495851	508286	368885	981729	666364	1.98004e+06	265937	603349	2.17564e+06	1.44885e+06	1998984	561560	259422	2.29265e+06	1.31967e+06	2.55934e+06	1.53393e+06	2.17371e+06	1.30894e+06	2109379	978697	1.95799e+06	860856	1.10912e+06	1.43729e+06	380689	1.05115e+06	1.69614e+06	453663	1.96356e+06	3.0051e+06	1.3965e+06	2.00867e+06	1.29693e+06	856218	636483	746730	478792	669368	803018	1.49616e+06	204536	1.57639e+06	1247334	2.33638e+06
Hydroxymethyl phosphonic acid	6.85043e+06	3.15678e+06	4251363	4.78497e+06	2.09548e+06	6.683e+06	6.97215e+06	5.3142e+06	8630676	8751847	9274794	4.57727e+06	7.44925e+06	6528909	4.2821e+06	5.61573e+06	4943018	6.7528e+06	3.34381e+06	1.87607e+06	6.74417e+06	7.54545e+06	4.10032e+06	4.74831e+06	9036203	7.39495e+06	8095535	9823488	6167187	3.37237e+06	13579854	6913817	5.32276e+06	14421778	7.08597e+06	7832160	10693858	7204520	9645604	11547452	7543362	7822262	11344895	10301193	5709034	10337820	15276742	18678034	10924293
Hypoxanthine	12059168	35235112	23493628	18938878	19240436	19228504	22449208	14083303	7.17331e+06	7.76632e+06	230206352	13184465	12589308	10659420	9617187	9581049	25408944	25100500	69150216	26098124	24058980	13104558	8754128	9758434	6.24705e+06	9900511	4290387	96735120	35800044	443724704	12597022	5547927	24797372	29135182	3.23431e+06	9105021	4.71353e+06	9048988	10685385	8821229	16078856	7187415	7.66507e+06	43203824	17507876	9251099	17497458	12111680	28225784
Ile-Ala	542323	1.39592e+06	677533	873121	1497816	1.09643e+06	1.6419e+06	1.00285e+06	1.75285e+06	817313	33961088	1.17476e+06	527364	798092	448482	1.42973e+06	443180	1.93503e+06	3101838	784088	535285	1.0596e+06	926545	449682	1.15994e+06	1.04633e+06	882200	3.68175e+06	1.37747e+06	11040915	1.0199e+06	957510	741416	1.28938e+06	1.10956e+06	1.49584e+06	639215	876910	1.86139e+06	804132	943732	1061668	2.3248e+06	3.93476e+06	675064	2.68167e+06	1.59604e+06	1.30694e+06	1.37219e+06
Ile-Arg	927165	1.01139e+06	709522	483931	448498	697061	1104138	395343	1.0784e+06	573172	5.19323e+06	661386	415627	364958	484379	794237	432994	740007	1.67293e+06	NA	379429	498278	480331	1.11798e+06	461253	1.20128e+06	420129	1.05965e+06	684457	NA	826178	1289436	671269	1.21142e+06	761993	1147984	737042	380333	521218	757080	387405	596502	474144	812524	217693	612064	662101	546251	510819
Ile-Asn	1.09253e+06	1.68265e+06	1.08374e+06	776369	849820	1.27641e+06	2009974	1.17471e+06	1.77328e+06	1.00525e+06	9498983	1.40657e+06	696275	738801	1137017	1.79076e+06	971226	1.50269e+06	3.37123e+06	862878	781552	996586	1.11694e+06	1.44893e+06	1138909	1.44411e+06	977592	2.25961e+06	1.17623e+06	1.92437e+06	1.61391e+06	1.56329e+06	1.43723e+06	2.32913e+06	1.74538e+06	1.50406e+06	1.45977e+06	817638	1.24202e+06	1.29364e+06	1.02054e+06	1.46954e+06	1595621	2370671	802252	1.71337e+06	1.22436e+06	1597928	1.06832e+06
Ile-Asp	3.80149e+06	4813894	3.77552e+06	3.58397e+06	4019963	4.13729e+06	5449149	3.29921e+06	4240429	3462997	22853386	4.05468e+06	2334001	2.96667e+06	3.38583e+06	5436929	3.15002e+06	3.8767e+06	9685777	1.93557e+06	2450437	3.51705e+06	2.71756e+06	4492296	2.96179e+06	4576474	2.77829e+06	5929936	3.36472e+06	11570167	5.58633e+06	4873417	4.12585e+06	6.21785e+06	3.35694e+06	4.34815e+06	4728304	3.06469e+06	3.1985e+06	4.6276e+06	3.94279e+06	4.60966e+06	3.67468e+06	5191734	2741019	3843906	4.80676e+06	4.05655e+06	3.51078e+06
Ile-Gln	1.11297e+06	1.67246e+06	1.08424e+06	729163	779609	1277241	1.74838e+06	1.28842e+06	1.77656e+06	990919	10599151	1.42753e+06	749991	761796	934429	1.48571e+06	677804	2.04307e+06	2.76955e+06	1.43521e+06	757348	1.19096e+06	1.19673e+06	1.37593e+06	1.08513e+06	1687895	981389	2.05507e+06	1312352	3.20345e+06	1.57667e+06	1.50514e+06	1.47785e+06	2.05584e+06	1.39933e+06	1.93561e+06	1.34229e+06	822926	1.2619e+06	1.04718e+06	1.10957e+06	1.21951e+06	1.84835e+06	2.21261e+06	781347	2.42077e+06	1248555	1.0373e+06	1.23786e+06
Ile-Ile	542314	1.41108e+06	1.0098e+06	1.19214e+06	1.47271e+06	815086	1.28879e+06	803637	764978	733166	15199405	1118956	511022	753766	432613	1.09618e+06	432347	1.5241e+06	2.44805e+06	579837	389584	915613	1.06619e+06	521892	732602	837448	555697	2920658	1.35576e+06	6.46752e+06	948014	856224	627932	994254	775375	1.16231e+06	438426	912840	1.43584e+06	736008	941334	960844	1.6078e+06	3620650	636544	2.13877e+06	1.16468e+06	1062131	1.0943e+06
Ile-Leu	762736	1.64701e+06	1.11829e+06	1.44873e+06	3.00943e+06	1.00347e+06	1.81704e+06	1.00925e+06	1.89949e+06	1.26679e+06	28374910	1.60381e+06	1045717	879039	665913	1.72255e+06	497411	6.97596e+06	2613463	1.89503e+06	765484	1638328	1.62947e+06	941455	2.03175e+06	1.1542e+06	1.17408e+06	4526407	1.51016e+06	31801940	1.22513e+06	1.61809e+06	907392	1.54644e+06	1.9029e+06	1.56864e+06	864715	1.18433e+06	2.51031e+06	1.01444e+06	1.56198e+06	1.46148e+06	2.38075e+06	8535293	1.31437e+06	4.79235e+06	1.48341e+06	1.6865e+06	1960696
Ile-Met	34585.8	125738	9182.41	111403	206741	65815.2	83593.7	101370	21887.1	183.082	2.64005e+06	2402.82	NA	95709.3	25774.7	26075.6	30692.5	455652	327752	77958.9	NA	217982	263321	43433.2	44882.1	78329.5	173.397	727385	244298	930660	126081	68103.1	110220	201613	46960	269489	28213.2	99927	224956	111923	138650	125436	296243	568153	60274.1	409282	140406	124882	242123
Ile-Phe	565838	1.45141e+06	2.72252e+06	1.91903e+06	1.54913e+06	1.11921e+06	1995362	959462	2.22837e+06	1.77503e+06	11968294	1.94662e+06	1.00158e+06	1.0155e+06	602763	2.08884e+06	428625	1.03562e+06	2414750	661525	837027	1.94951e+06	1534238	846786	2671129	1.33987e+06	1.32667e+06	6.21591e+06	1.52433e+06	2.64669e+06	1.56419e+06	1.70114e+06	650612	1.52223e+06	2.09036e+06	1.65478e+06	1.03969e+06	1298960	2.29938e+06	999698	1.07819e+06	1.7742e+06	2.38118e+06	5365740	656488	4.88557e+06	2.09404e+06	1.52051e+06	2.31386e+06
Ile-Pro	130700	368635	196339	111117	98056.5	147976	514380	76679.6	202436	4231.59	1.20196e+06	121698	52681.9	23759.1	117004	166823	82199.4	295792	267526	28856.8	152335	NA	163113	148317	267311	76837.8	NA	435044	188441	840286	92035.5	157027	114058	145584	128485	263244	129215	197269	74972.5	123659	48134.2	71655.6	285890	297608	67050.1	146384	118523	153801	47602.8
Ile-Ser	1.11158e+06	2115522	1.22647e+06	853305	1.11576e+06	1.53364e+06	2.24703e+06	1.2839e+06	2313383	1.17694e+06	23858424	1.40644e+06	869006	897699	997750	2.20301e+06	816025	2385292	3889131	765860	830338	1.49282e+06	1.04088e+06	1.52062e+06	1.44455e+06	1984346	1.48421e+06	3.08031e+06	1.49819e+06	6.58766e+06	2.35099e+06	1.90331e+06	1.47097e+06	2480110	1.86807e+06	1.82629e+06	1.9347e+06	1.02546e+06	1.56475e+06	1.23932e+06	1.13541e+06	1.63882e+06	2087029	2966454	827200	2.37938e+06	2.10148e+06	1.71795e+06	1.72154e+06
Ile-Thr	396591	665229	509250	488572	713616	507184	668643	442116	735814	429003	8560275	544224	461235	369292	400872	757606	260696	1.44774e+06	1.05565e+06	366931	336395	640281	508676	435603	662313	647120	631212	947251	557572	5564641	767233	589194	383443	807158	1.03338e+06	705988	632883	481269	770209	445485	564103	541859	786537	1.84963e+06	377992	865339	671335	642328	727136
Ile-Trp	168700	353324	159675	237243	178513	238063	366283	202057	302385	267159	1.86167e+06	296748	226710	100176	143270	307632	90543.6	557458	509673	84422.3	290612	268464	195584	226922	466764	412610	252603	403480	237779	752125	411067	364807	186452	380920	344047	357589	263526	267667	240689	232029	147839	230824	327743	562902	116979	479623	255602	209310	200488
Ile-Val	869624	2.03196e+06	1254976	1.21126e+06	1542455	1.31462e+06	2.13092e+06	1257199	1.92142e+06	1.00824e+06	27544008	1.50976e+06	776339	922300	713177	1.64282e+06	599497	2167887	3.49168e+06	820685	609352	1.17021e+06	1.23491e+06	855980	1.32547e+06	1.15519e+06	936857	3.583e+06	1.65723e+06	9363760	1.22015e+06	1177734	851414	1374653	1249768	1.49991e+06	802644	1.28184e+06	1.65496e+06	1.01822e+06	1052841	1.16852e+06	2.12855e+06	4395876	756119	2.46476e+06	1.79241e+06	1.86916e+06	1446386
Imidazole-4-acetic acid	19516358	6.34641e+06	8.10893e+06	23211434	87030544	24630028	64311564	18174768	13378340	34385084	27621300	29236110	4460523	6.68484e+06	5380057	20371466	15075846	6.37383e+06	25256860	35033256	15213883	4.12432e+06	17518466	7.92985e+06	18418242	5.99182e+06	6.02989e+06	13050900	6672225	16997934	5672991	6860260	14046531	10242799	11908546	5529283	6827381	6989055	24344754	19844852	32033786	16376073	28598722	98744328	21402114	45524312	11418938	13463923	27560186
Indol-3- Acetyl- L- Aspartic acid	2.07871e+06	164997	303405	612284	799695	1.84185e+06	23980472	6.35234e+06	8935332	10905801	4.03073e+06	5190183	396102	145436	646380	24382832	288376	282746	572671	1.07288e+06	1.0635e+06	514113	411301	417678	2.98671e+06	506391	11678862	1.33693e+06	512580	2646149	5331719	957929	7016773	527346	800035	819665	2.15262e+06	4.70382e+06	1.18165e+06	977511	2.34858e+06	29338962	1.30979e+06	693994	716913	6141889	2.15615e+06	2.45197e+06	464064
Indole-3-lactic acid	71465	75092.3	33039	51092.3	49128.9	50379.9	57767.4	41046.8	NA	46948.6	189961	26839.2	NA	NA	30300.6	27017.9	23213	NA	NA	77848.4	62257.5	27697.7	35335.7	42680.3	73647.7	34469.2	NA	139424	35360.6	421827	25868.3	18475.7	26831.7	98213.7	20758.3	24041.2	17138.2	62717.1	17274.3	34148	107800	NA	40146.6	80909.4	174016	119741	33774	58471.9	73425.4
Inosine	3367611	4.04996e+06	2.78012e+06	4261198	6497332	5215919	6.63341e+06	3.91583e+06	2.16838e+06	4.15749e+06	24532656	4.0097e+06	1.9981e+06	2.52322e+06	3.10764e+06	3.07583e+06	2.45771e+06	3.17585e+06	9279872	6.39655e+06	2.25287e+06	2.61483e+06	3.25127e+06	2772676	2.83133e+06	2650466	1.56734e+06	9686597	4.33477e+06	23745474	2.25972e+06	1620213	3.69182e+06	3.1164e+06	1.46615e+06	2.63634e+06	1.2749e+06	2.25389e+06	3333261	3.03207e+06	4.06658e+06	2744192	2.85229e+06	9163999	7986967	4.9094e+06	2.96734e+06	2.06903e+06	4113267
Leu-Ala	419690	1.21367e+06	740649	809668	821746	599087	1.16977e+06	723766	1.26828e+06	640359	19242718	912740	514614	795222	416229	847838	359916	1.50752e+06	1.78163e+06	1.05086e+06	481467	1.05677e+06	1.13349e+06	616680	972270	1.13606e+06	729778	3.91132e+06	1.67651e+06	9622761	1.13958e+06	1395261	823016	1.75655e+06	1.16961e+06	1983351	833565	1.45319e+06	1.87489e+06	923620	1.09213e+06	1165984	2.31028e+06	2.94789e+06	827224	2722545	1.33491e+06	1.20301e+06	1.68609e+06
Leu-Asn	347959	575857	428799	393876	794951	292523	609919	323254	492643	324562	4359781	434594	305037	283576	206992	279001	187396	1.99969e+06	855604	515473	232194	296895	615999	487368	484483	522314	322534	1.28409e+06	729139	3.89188e+06	501220	674249	406978	789324	482342	1010221	394211	721691	875031	507015	458887	531637	1143097	2.16298e+06	437278	931308	629665	627032	1.10121e+06
Leu-Gly-Gly	NA	81493.4	NA	NA	24809.5	45250.3	55061.7	NA	106076	NA	994457	37779.3	NA	66245.4	NA	44831.9	NA	320897	258893	NA	NA	NA	52183.6	37591.8	NA	NA	NA	195952	90071.6	315057	31894.5	NA	45844.3	31649.7	NA	NA	NA	NA	71804.4	46016.5	35937.1	30011.7	113514	118121	NA	63782.8	37887.5	107077	63477.9
Leu-Ile	330103	953897	627255	644264	859888	417599	823539	537824	447773	307404	8130171	708002	274303	534162	238985	602780	296119	656695	1181483	579758	265966	569588	813102	297898	535860	593090	320659	1.77239e+06	919154	5.84059e+06	541461	568755	511513	678500	453928	785031	297249	604547	1.10366e+06	474638	719798	685312	1302966	2.64172e+06	590913	1377111	629124	777526	931366
Leu-Met	42842.8	210320	50084.5	74909.8	125286	39838.7	94381.1	92527.2	47908.8	30232.9	1.06033e+06	38163	NA	58098.1	NA	NA	48045.6	147943	226229	65286.3	20970.1	128014	134588	80624.9	78342.4	122328	20364.6	481038	274378	812766	89724.2	136711	103314	214186	39520.4	292732	64287.9	130922	215093	88541	116306	81781.8	225698	325408	70260.9	308622	83238.1	110639	239619
Leu-Thr	292186	756329	425255	387395	900237	312090	676396	395431	514465	244000	9703836	443693	331123	317224	190621	359950	206541	2.68265e+06	1.17675e+06	586391	235868	438732	693900	522806	442312	760941	300334	2342718	1.0674e+06	9494926	637020	786748	478828	917825	702029	1.45453e+06	396013	717485	1.09308e+06	435675	678003	521553	1.15446e+06	2.21643e+06	567338	1113179	654949	546837	1.17227e+06
Leu-Tyr	129252	533838	238059	224825	647537	221054	500835	218666	359198	143814	5296594	349420	185535	234816	121613	325891	149941	1.20816e+06	760716	477088	234286	339735	382942	341974	312872	372378	233285	1.01993e+06	441520	4497169	354395	423157	267728	565139	498688	627114	266855	338147	732433	294657	435931	360768	657473	2.02551e+06	511928	1.00674e+06	318546	344322	472706
Luteolin	NA	NA	NA	NA	NA	NA	NA	NA	NA	NA	NA	NA	NA	NA	NA	NA	NA	NA	NA	NA	NA	NA	NA	NA	NA	NA	NA	NA	NA	NA	NA	NA	NA	NA	NA	NA	NA	NA	NA	NA	NA	NA	NA	NA	NA	NA	NA	NA	NA
Lys-Gly	641945	1.46012e+06	614133	970347	3.20815e+06	860880	701248	334640	553106	327084	305079	716121	438692	1.56817e+06	975265	677858	527166	4.84924e+06	3464028	673223	333406	1.02077e+06	2.25235e+06	1.61187e+06	264517	406198	408085	1.75054e+06	2.28298e+06	830521	416518	643295	1.11335e+06	881740	303029	1.36652e+06	647596	1106955	933419	636822	933707	1.16576e+06	295120	1.29943e+06	628054	NA	859257	370551	1.51112e+06
Lys-Lys	138866	136320	117235	115737	3551.09	201019	354747	117858	244885	130339	150962	126211	48207.5	430631	93373.4	200969	83173.2	179465	409641	NA	48692.3	201444	160161	187447	104080	155758	134155	660313	306848	NA	276182	128417	137892	271669	136823	177702	182514	109999	201132	285617	234972	133331	177519	124435	106303	321526	167070	114170	136846
Lys-Met	72115.1	140609	98079.6	54934.8	NA	46439.9	125609	137959	100136	106667	283709	94629.3	44362	76233	67186.6	135120	50008	25782.3	198540	35726.1	102158	139375	106487	121256	112913	117192	63085.7	219544	204005	133036	151282	131932	114823	191464	55011.3	182135	145869	98953.1	69867.5	122823	67510.8	88341.4	107371	105223	NA	148933	107767	75730.3	87224.2
Lys-Phe	553022	909947	787245	718146	29595.8	631214	1.17078e+06	874853	797799	715318	1.58155e+06	574977	389047	1.0216e+06	771621	1.04508e+06	646513	37859.1	1.92223e+06	120501	362811	1.23572e+06	555141	1.06889e+06	447704	1003961	828814	1641524	663559	264838	1.36582e+06	892993	769024	1.50343e+06	661126	927012	1.28716e+06	592868	750264	877529	611073	962457	930720	392053	237795	647222	1.05678e+06	1.00177e+06	806173
Lys-Pro	400101	379829	526504	112234	323254	316729	640964	604850	407314	389630	351207	633600	43532	167582	311045	497457	254965	591008	549962	NA	467628	505069	563431	462003	252291	518343	244225	501958	505668	1.49341e+06	547730	441008	364843	470826	635069	348994	392123	597994	834933	584096	534658	412763	583926	771091	264850	1.38084e+06	79698.8	418355	178347
Lys-Trp	314099	354092	382815	242452	189243	329028	549535	300998	443183	311556	511907	249869	277102	310915	351245	514229	244097	351319	926122	86277.3	226140	491538	317883	493867	227990	664465	322880	503748	355404	225295	835476	656259	279194	919990	317549	404608	591873	317587	267118	336828	293297	462598	301641	357788	147990	250899	438761	384296	344384
Maltotetraose	39352124	48655708	63848816	41893124	3.51974e+06	33293822	11723164	18727684	19735416	31751796	7.25166e+06	19659710	95783240	34970224	50633704	41213584	29620962	57912280	3.78853e+06	955494	38183164	88168600	33071730	62041796	27678092	93104080	76166040	33291500	46748592	2.35013e+06	99591744	88856976	58248788	125788592	5.22135e+06	43227060	103781800	85553888	23630446	39666668	15341587	52143756	12707307	8835935	12667771	18877392	57965268	72945272	40385032
Met-Arg	352562	321772	325233	162744	94294.4	281882	373334	142468	337758	184878	448496	242986	168818	160248	249305	280640	237460	262906	776086	95807.2	101211	190862	240783	755655	233962	524071	181948	552825	463336	156196	295194	880294	259977	610007	303818	862080	542220	155647	220165	289668	213780	355150	167839	298078	82918.7	115153	190353	206451	297552
Met-Gly	81821.3	275925	157974	209963	175900	197071	131541	115644	91313.3	32598.8	973394	89179.6	64302.4	317977	199477	72637.2	59766.3	983761	570806	71689.9	NA	312202	317895	332465	102955	218031	106062	695149	391505	290919	222154	265690	124485	369290	48258.3	463460	193293	150726	145372	63679.2	138883	108167	188958	359388	101102	71631.9	301741	220136	420967
Methionine sulfoxide	8514814	10919789	7865354	5231940	4788068	4.59964e+06	12497476	7.05575e+06	7.23114e+06	5.61315e+06	19314282	6.41704e+06	3.78185e+06	7.66752e+06	3.52761e+06	9619795	6818608	4.62924e+06	21648210	4538983	4480198	2.50871e+06	5399958	6.15591e+06	6193465	5.56771e+06	3.89245e+06	16425073	10818142	7017510	2.46558e+06	4841408	6.75243e+06	6786814	5.06763e+06	7698137	3.52393e+06	5417220	5.01877e+06	4673063	6.48569e+06	3.22254e+06	5030611	5364973	6.2336e+06	2579450	6.50145e+06	4.00463e+06	3627705
Met-Phe	NA	68084.5	153004	77061.6	NA	NA	23605.2	27597	NA	NA	358013	NA	NA	24491.6	NA	NA	21588.9	NA	82092.4	NA	22497.7	72925	71737.3	NA	NA	77512.9	16566.4	261731	101818	NA	117978	110191	68457.8	150827	80935.3	104863	NA	75583.3	146411	95395.1	NA	112702	162966	147221	NA	129005	83114.1	139565	117815
Met-Thr	NA	145508	35152.6	NA	73128.9	NA	NA	NA	NA	NA	946636	NA	NA	NA	NA	NA	NA	372802	99025.1	175424	NA	57198	107263	51271.3	25078.7	73043.5	NA	247197	95242.4	455879	62693.8	37290.9	27425.2	70726.1	NA	111480	NA	61902.1	54000.2	NA	39420	59085.8	73173.5	272260	66026.5	61095.1	26471	NA	88393
N,N'-Diacetylchitobiose	236835	486990	163709	78709.4	NA	320212	158036	248762	NA	311326	234762	162240	169527	137533	77755.7	206218	75758.6	NA	1952.03	430308	430857	379671	NA	120496	54071	243871	237912	529915	361249	21825.2	291635	364581	346804	203062	378278	3812.21	196604	218124	188505	1633.75	146518	289768	366848	29282.4	216698	234051	86024.6	164194	NA
N-acetyl-D-galactosamine / N-acetyl-D-glucoseamine	2.65123e+06	2.07378e+06	2.56766e+06	2335056	2927792	3.15059e+06	3022572	2.58744e+06	3.61477e+06	2685815	2.8353e+06	3.54295e+06	1.58379e+06	2832065	1.91586e+06	1.81633e+06	2023039	2.80895e+06	2.52314e+06	1.63894e+06	2.10288e+06	2.73924e+06	2.76625e+06	3.02695e+06	3.2205e+06	2.94382e+06	2157334	1.76172e+06	2.02732e+06	2.23116e+06	2.90603e+06	3.04634e+06	2.173e+06	2.06726e+06	2055470	1771224	2.2728e+06	1.92967e+06	1.39333e+06	2.00934e+06	2.20931e+06	2.79332e+06	1.84634e+06	2.55101e+06	2.06904e+06	1.85448e+06	2.6886e+06	3.92125e+06	4.78942e+06
N-acetyl-D-galactosamine / N-acetyl-D-glucoseamine	6147626	7.85516e+06	6553142	10087273	5592892	15327150	6856471	5252511	7.12744e+06	6402923	6552916	3.67497e+06	12074263	11561829	5.66527e+06	5.10598e+06	4.23923e+06	10527962	6546508	2146675	4861408	8408021	6265767	9398991	5.40967e+06	9680336	9235759	8719752	8462004	10192230	11624407	12103866	6.12981e+06	11550248	5.21593e+06	7.4024e+06	9532138	9936379	3958480	5351307	5479528	6300862	5.38834e+06	8745172	4743384	5.66953e+06	10728944	11929468	9006684
N-Acetyl-D-Phenylalanine	407395	411824	341202	216511	93208.8	214050	370962	180287	303076	315272	8.3594e+06	281322	157036	203879	138882	219990	393269	172213	626275	212133	222560	176079	140636	170687	217067	289470	179401	679233	239625	1.09707e+06	246040	378492	238229	298271	238354	259404	172467	299171	143293	385206	180278	161327	159925	244928	194694	604288	281451	175936	136402
N-Acetyl-L-Aspartic acid	480196	429568	278477	437472	218636	369878	460288	371756	586761	489793	2.49858e+06	410684	315674	378614	184797	703136	381238	322798	253985	451331	649701	289464	229397	283191	648486	403961	273654	735541	222732	6.98603e+06	442323	436467	603908	515051	773635	276001	353489	459189	510969	470158	423191	397164	699804	397097	269915	1.24064e+06	349292	312386	300883
N-Acetylneuraminic acid	67861680	227496736	153274592	76558184	98027096	108322952	126867520	44419264	34414228	31362672	491762688	37743708	67195936	84310232	25866470	48511012	69797400	64671660	421581568	55875952	54231116	15000406	89960240	69926416	35407572	184481008	29850136	570822020	251962656	89264392	61218176	85939872	93877744	164294768	29334452	177655488	36075404	101861808	22696894	107493992	42737788	15063176	27603204	47247228	44259880	22082980	269235904	42059296	40990640
NADH	138382	353784	535838	284710	212701	180928	426285	202306	550060	109909	260040	437413	390350	535271	450310	386776	401484	186464	245121	209228	308935	569289	449056	419039	630037	613263	475752	618444	453419	2.18394e+06	1.02295e+06	819010	295190	938892	369166	610220	935143	639431	591663	590489	332163	332549	751513	876395	295585	818843	512895	536421	450526
Naringin	87899.6	192795	184370	130625	111690	40046.2	107804	43383	87287.6	261289	26436.8	80565	104935	NA	62347.3	NA	171537	26103.5	NA	NA	123417	154696	69557.9	113905	290712	95337.3	43684.1	104300	87443.9	NA	314166	279419	NA	134853	96975.9	19956.5	229995	128716	63365.2	117077	72372.1	NA	21222.7	83645	45745	NA	113324	330548	203316
N-Epsilon,N-Epsilon,N-Epsilon-trimethyl lysine	24548074	251960304	258191344	221885456	124787848	33263698	20015000	16952492	27035412	26074982	15870722	17311384	263789120	212102688	231367584	24426700	28257864	250059216	213059200	10190053	22155780	228404960	226880448	290304864	22320002	271122528	62918852	184982784	247045136	17916246	310823232	313763136	29373704	320866848	25704792	220861952	306685568	257717440	16063852	23949778	12158588	20613080	22768904	13831981	10744857	25492112	217513632	23266694	195360096
N-Formyl-L-aspartate	2.05959e+06	3.77997e+06	2.30403e+06	3.16888e+06	1.93629e+06	1.71149e+06	2204921	2.72783e+06	4263706	4.53676e+06	752140	2.23027e+06	2.04813e+06	1.26712e+06	1.74823e+06	2.51381e+06	1.38735e+06	1.84207e+06	1.51914e+06	6094358	2.99737e+06	1260172	1.77974e+06	2.46165e+06	2.16989e+06	2.11477e+06	1.66108e+06	1.96804e+06	2213031	1.65334e+06	1.64966e+06	2.94685e+06	2.8156e+06	2.60582e+06	2714854	2.79905e+06	1.77162e+06	2.44932e+06	1.18001e+06	3.81405e+06	3469391	1.88161e+06	1.73962e+06	1.79009e+06	1.4888e+06	2.06814e+06	2.03952e+06	1.86983e+06	1.74756e+06
NG,NG-Dimethylarginine	56399892	33836008	34884532	26466818	25954802	31325952	41174264	47021392	40748504	56830164	37572564	36647416	32927066	28372278	28247278	67676768	43358924	26710686	50364320	33685344	33616960	25054992	31262454	34324552	39428740	43047784	34053864	49216880	36258192	26800048	48370820	42678320	66754912	45931844	29237944	28834878	36308596	43359752	33160700	48445240	41395304	46045836	45789808	32287666	26597754	83551960	29495106	43786456	26336082
Niacinamide	3486060	2703551	2.67661e+06	1.89354e+06	4.03631e+06	4216138	2.32269e+06	2.27619e+06	2.14907e+06	2.05963e+06	1.99417e+06	2.58759e+06	1182987	1.58228e+06	1.20344e+06	1.83907e+06	1.38988e+06	699196	2.12367e+06	3342973	1.51805e+06	2331209	2.36358e+06	1.21769e+06	3048318	2.10134e+06	1.54161e+06	2.04404e+06	1695547	151830	1.51667e+06	2.22802e+06	2.19159e+06	1.85659e+06	1.64124e+06	1.63488e+06	1054953	1.9051e+06	9123434	1105517	3.15308e+06	1.14506e+06	6257486	4589849	3.33767e+06	4.53531e+06	2.01937e+06	1.71544e+06	1.10043e+06
Nicotinamide adenine dinucleotide phosphate (NADP)	371970	332610	311065	549792	259765	167371	271910	258540	321629	528138	65710.9	532347	765852	281694	473219	237932	308319	NA	322049	339222	727793	614486	600907	607169	714084	1.11775e+06	726132	423659	510746	175089	965780	834094	429526	1.14073e+06	728007	644702	716488	682039	459042	607434	526596	677518	816617	766012	513605	846475	743099	805370	726831
Nicotinic acid	89829024	79982368	67730984	79676432	80256384	78250944	74856792	56983096	87248232	113801680	100592032	75394120	53387864	52705424	53026256	66955500	69643640	52594936	103279648	88315824	64884280	57958488	56798608	73171544	86140696	68905104	54705252	97542320	54618400	167860432	72117280	77642344	71512376	87240728	51301336	52793184	62457424	56252256	69396008	110956120	82785888	72855752	81277096	98734344	84374528	73795328	63213416	100143968	59715452
N-Omega-Acetylhistamine	1101191	1359171	252560	3.86983e+06	8138301	14168232	48676500	5.91385e+06	1.75702e+06	17213392	45070976	9962599	35914.5	577651	1.17362e+06	4358683	3543647	4606529	15175546	3338594	6473292	164272	7.31054e+06	288553	2.66367e+06	1.26432e+06	825320	8440523	3.1098e+06	10746025	236916	189377	2.02758e+06	896104	358379	324077	1.15149e+06	165607	17300994	2.69115e+06	2.61385e+06	4.33531e+06	17405700	15462724	4981605	16852244	3.09415e+06	1.73613e+06	9583615
O-Acetyl-L-Carnitine	1.51078e+06	660185	720716	1.61692e+06	2.69947e+06	520032	845536	347660	834950	722479	11920278	1000719	445289	519373	538949	714550	303008	2.44839e+06	3282603	1.02549e+06	398176	599601	966029	1178821	908374	1.12501e+06	293741	2.52194e+06	903093	12666816	811504	797716	470431	904699	593694	780617	603891	725018	610750	713791	1.28218e+06	355068	699767	1.9826e+06	1.13868e+06	976687	870104	370217	1.30591e+06
o-Coumaric acid	NA	NA	NA	NA	NA	NA	NA	NA	NA	NA	NA	NA	NA	NA	NA	NA	NA	NA	NA	NA	NA	NA	NA	NA	NA	NA	NA	NA	NA	NA	NA	NA	NA	NA	NA	NA	NA	NA	NA	NA	NA	NA	NA	NA	NA	NA	NA	NA	NA
omega-Aminocaprylic acid	338246	119220	94358.9	95746.1	47207.3	105509	287045	524871	294175	424347	89932.3	395368	50462.3	135984	81288.5	761224	193844	40950.8	181060	204647	312678	41631.6	27390.4	143864	361854	69844.1	75854.1	107319	47737.1	227736	51289.4	121929	187690	103282	142502	98254.8	74002.4	84490.7	153843	431553	437234	284864	41430.3	221365	326324	466244	48694.5	250574	68826.6
Ornithine	1.25573e+06	4.12369e+06	1.3593e+06	1.8408e+06	5.67586e+06	1.99947e+06	2.04396e+06	1.03639e+06	1.55856e+06	1314772	3.89331e+06	1.17488e+06	1.44494e+06	1.70049e+06	2.19901e+06	1.1548e+06	772471	2.10243e+06	6.95773e+06	4.09783e+06	1.06416e+06	1.23201e+06	2.5433e+06	2.54641e+06	1.6151e+06	1.72431e+06	1.00241e+06	3.48685e+06	2.9205e+06	7.01021e+06	1.45591e+06	1.89867e+06	2.0359e+06	1.91135e+06	1.23165e+06	2.64698e+06	1.55186e+06	2.14074e+06	1.74091e+06	1.1156e+06	3.214e+06	2.07193e+06	1.0122e+06	1.73314e+06	2.88841e+06	1.23174e+06	1736871	1.68834e+06	2514202
O-Succinyl-L-Homoserine	NA	NA	NA	NA	NA	NA	403623	60323.8	49275.5	73347.9	309671	149534	NA	NA	NA	45319.9	NA	NA	119052	1.26108e+06	133404	NA	NA	NA	90322.8	NA	NA	143598	NA	93536.5	3663.74	NA	NA	NA	2827.77	NA	NA	NA	72180.5	45523.2	564135	NA	343361	504639	700189	696416	NA	NA	51401.9
p-Coumaric acid	726080	2.81757e+06	1.17601e+06	2.59848e+06	1.2118e+06	1.49319e+06	2.31583e+06	800673	4.33229e+06	12546522	282326	7652764	1.7071e+06	868851	542257	843227	730812	996803	920432	2.30243e+06	1883643	4761487	1.47691e+06	963941	10520614	2.81501e+06	1.37014e+06	730380	1.23506e+06	789181	1.20896e+06	2.68123e+06	983040	3.53246e+06	5.96965e+06	1.22029e+06	3.41821e+06	1.19456e+06	6085626	5.73659e+06	3.22563e+06	1.13133e+06	5680818	10876966	764549	5652434	5.66786e+06	1.07552e+06	4611512
PGGPE	1.02679e+06	2.88859e+06	5353030	67173	81786.9	2498005	1.94448e+06	417466	9163.05	NA	100989968	42009.5	1578075	68122.3	80964.4	343098	1.26677e+06	85699.5	7637600	2452.17	168644	NA	793033	20123.1	79736.1	2.50904e+06	380381	19855504	2.12782e+06	1.20702e+06	192238	169830	1.69357e+06	1259787	18829.3	2.63085e+06	40765.2	648236	15120.8	1.93471e+06	69536.8	11780.1	NA	185770	NA	NA	11521857	576984	NA
Phe-Ala	207137	405259	252442	296653	415176	157734	289364	223232	266584	165175	5274881	265105	174022	308574	136335	234907	138581	771222	623658	353401	165430	468520	505799	278504	267588	274576	219904	1.25547e+06	458603	3391590	300387	396635	298580	538573	464524	599805	227709	302758	727698	312405	366368	387127	932337	1.45294e+06	217736	936361	386921	387648	477463
Phe-Arg	252740	421786	298104	90664.4	153384	174903	517179	136336	365763	148709	3.58193e+06	177890	114831	130834	101497	184371	126866	432091	1.12071e+06	32933.9	123839	104742	168635	364227	226542	448313	94844.9	832764	298081	156937	223259	531492	193175	439481	231843	521197	204954	123321	157233	280395	81437.4	156910	200858	416406	55295.1	247193	201698	131330	176816
Phe-Gln	416366	813532	532736	222673	346070	392152	749099	472398	846529	357243	6094247	553225	338120	275449	279512	460510	260542	1.11086e+06	1.02489e+06	594958	333263	239161	426177	760664	483822	771354	317638	916751	616065	1.15875e+06	632526	997442	485988	844232	706435	1.01871e+06	474003	476494	471070	378568	339266	500188	820441	1.37089e+06	334710	1.25835e+06	539086	382682	442971
Phe-Glu	2.66953e+06	6762064	4.60842e+06	1366383	1.37344e+06	2.46922e+06	4737749	1.25582e+06	3827845	1.16305e+06	12544063	1792675	1.78505e+06	1154631	1.52379e+06	1.90885e+06	1050205	2.4578e+06	8.08404e+06	672420	1.20114e+06	955146	2.18559e+06	6.58542e+06	2.47387e+06	5.4468e+06	1.43481e+06	5.31315e+06	3026474	6019150	2.21185e+06	6214211	2.33158e+06	5134405	1.98679e+06	6.22723e+06	3.05592e+06	2.14187e+06	1.126e+06	2.19684e+06	1180626	1689373	1.76844e+06	1937552	1.03561e+06	1.44657e+06	2.3589e+06	1.23945e+06	1202294
Phe-Gly	294936	971702	616547	414889	702707	402431	965533	328996	564867	268055	9776000	625553	286893	438886	358362	520020	266747	2.49203e+06	2132148	396168	208608	446554	561098	551445	715868	592704	419238	1.80389e+06	824943	6693242	561207	531652	348649	754099	399004	1.02174e+06	382126	688051	752254	387955	587663	384626	996638	1.59884e+06	467026	992360	612138	468372	619309
Phe-His	17677.7	26862.2	NA	NA	NA	NA	42767.7	NA	32842.8	8409.62	658403	11305	NA	NA	NA	NA	NA	44166.8	171017	NA	NA	NA	NA	58377.3	50793.4	45854.5	NA	53879.2	5342.54	146928	6669.99	76313.7	NA	47804.8	NA	27628.3	NA	NA	1409.36	29957.3	NA	NA	58436.7	87610.6	NA	49425.3	NA	NA	NA
Phe-Ile	247399	447745	452404	437382	551346	218475	496610	354753	310323	187877	4.44399e+06	494177	185948	333917	181462	375668	251464	442338	660592	587690	188389	454575	700895	182008	373630	349385	181437	1.00803e+06	397515	2.31475e+06	349768	288993	292562	394048	286639	478671	214480	373397	905387	416148	603181	514804	921745	2711683	502857	844229	366790	479330	551677
Phe-Phe	74547.2	209237	194133	185731	183907	74763.3	298083	131161	258192	106810	3196813	280423	106738	105162	43250.5	411393	58179.1	79969.3	344705	65546	221841	273007	205659	125604	338722	179711	132169	657880	195004	1.5201e+06	177633	205818	101403	221694	703239	279321	112559	172933	655942	133329	142701	285284	598087	1.04775e+06	132516	1.1762e+06	217632	202870	354901
Phe-Thr	214013	524968	342827	445710	644845	292013	443084	230224	320195	220801	5.80534e+06	387752	197854	392347	197271	333079	174106	3.48117e+06	851555	698472	215025	678306	1128163	382321	368323	493176	247046	1588794	719513	3544177	652686	588294	314634	889026	600612	754261	337565	539958	1.63571e+06	368276	1.0024e+06	661211	1.19502e+06	2.79422e+06	1090086	1.70242e+06	435028	569826	901177
Phe-Tyr	NA	139861	370844	49021.8	143034	60548.3	189454	41625.8	153898	30205.8	2.11499e+06	341908	80054.5	54205.1	NA	132571	NA	207339	318632	89799.9	28654.3	80242.1	90353.4	108080	145470	149454	82577	500816	161998	1.68051e+06	108341	185055	63601.9	160850	279806	236771	78533.9	111758	285884	71330.8	125352	113968	288507	838975	96986.8	478485	112604	96124.5	145985
Phe-Val	294222	741628	1.25988e+06	580107	781877	404187	850223	433566	473644	304997	6.09144e+06	895034	359075	448888	283041	369160	245491	885982	928362	706288	294951	655840	912288	331597	488564	704690	331330	1.48486e+06	625841	3.18946e+06	701308	428195	222717	577550	252834	676118	345269	453809	1.06891e+06	278330	609910	626799	1.17882e+06	1.978e+06	596550	1.63256e+06	627739	406898	929904
Pipecolic acid	24696142	37348680	21073452	42499356	16428342	47603556	27127778	13903700	10948832	16768252	39905440	16626903	27853958	20697152	20034836	21802340	15779117	26864924	25943188	65204508	19868104	28464770	21031276	33312066	17306890	40446416	22021898	32566526	27783804	86088416	33263972	60088680	21485192	39292736	29005810	30111592	32078884	25931476	23212244	15789543	45190808	18280290	9788175	31443494	36458516	44568824	46890140	46169116	37380956
Pro-Ala	411395	931414	569497	693462	1.13985e+06	1.68669e+06	938524	535456	806773	547376	5.41845e+06	693940	509387	366761	621983	710133	392568	1263112	968256	726222	508916	1.08828e+06	753637	998273	838820	1.14364e+06	748360	2.41801e+06	1.06277e+06	8.33725e+06	1.18846e+06	1.0091e+06	867854	1.74789e+06	1.75964e+06	1.23178e+06	646761	881502	1.58676e+06	672749	938231	846699	1.3834e+06	2.89321e+06	550448	910361	1.22897e+06	1.0246e+06	1.31636e+06
Pro-Glu	589160	2.51757e+06	1.56471e+06	904249	794662	967214	1.3112e+06	1.57369e+06	1.17634e+06	1.29812e+06	4436421	1.66139e+06	1.22245e+06	680441	1792902	828592	656981	2.04077e+06	1590930	2.50572e+06	1.08294e+06	1491459	3.22901e+06	1.68709e+06	1.50722e+06	2.2663e+06	2183977	6086358	3767661	14841859	1.93573e+06	3.24906e+06	1.42173e+06	2.34616e+06	1.03697e+06	2503256	1.36306e+06	2.18775e+06	1290846	893932	1.53597e+06	1456361	2.64892e+06	2454318	1.40535e+06	2.87488e+06	1.21897e+06	1.76149e+06	2.13571e+06
Pro-Ile	274732	859348	442956	239500	338030	276368	652268	299116	400944	256801	11988920	419763	222189	159353	281112	280854	238342	445385	793713	514924	235093	287757	436192	358290	526175	615260	392663	1.30383e+06	721204	1.95774e+06	407413	380466	266143	496969	840832	519437	226892	444499	313649	276333	383648	282052	542678	719479	235253	620465	674586	390803	2363998
Pro-Met	44914.4	220699	89121.7	57356.1	164978	98368.4	119859	129118	257463	77371.2	684489	174487	NA	27333.5	63250	NA	88933.3	217969	259837	279133	105699	113591	178239	79116	119839	87867.6	85597.4	504679	195553	2.55477e+06	121374	133451	117395	209650	25207.3	200436	32597.2	171321	196854	84966.4	229258	128085	260996	651116	244037	124112	140063	135069	157096
Pro-Phe	161011	308308	202112	85965.2	255986	116422	296029	128462	187989	116929	2.93184e+06	171015	78531.2	90768.6	86417	109985	125417	344046	292173	290192	180358	135137	197172	146771	180834	210169	155855	534745	222148	2.75636e+06	153642	229923	136206	216654	641222	167659	83770.7	139485	257235	139100	232038	118205	295842	750290	177628	269767	185359	179926	327075
Pro-Tyr	151476	521598	274772	129199	243882	167005	307802	118641	185163	136147	2.6892e+06	213874	149082	73214.6	179367	116737	108469	327139	558797	300040	185621	169228	312247	423364	223548	419667	223280	703719	319263	3.65109e+06	292268	522757	139729	458129	757267	383525	192286	276745	195105	189668	236117	171274	245605	580450	210900	312820	184489	207806	225668
Pro-Val	322034	735864	392017	229338	474874	367413	726412	342174	496352	342846	8662589	471567	224694	156554	351960	302856	270211	503341	796694	450069	324686	316179	513775	374791	572936	601694	507316	1.6515e+06	715365	3.27719e+06	529756	546192	347046	581353	1.7584e+06	492012	284494	428096	454836	348418	408094	394852	660535	1226185	356478	569280	582049	435744	1.37639e+06
Pyridoxal	11950010	3.168e+06	2965098	5216834	2761327	1.75144e+06	3304293	10081146	18224868	6373812	1.32129e+06	13461914	3783551	1.90934e+06	5.08871e+06	4.12686e+06	1.58635e+06	3.25243e+06	2.504e+06	6.36156e+06	16406902	6.43407e+06	3.79237e+06	6.21496e+06	14660511	4.53713e+06	2.04816e+06	19526498	4893364	7.88591e+06	5268705	4927858	2.47414e+06	7.28627e+06	1.92954e+06	3.39272e+06	4.09407e+06	7.96934e+06	14768918	38515200	14333575	11600291	30493684	29312432	9372299	4.22155e+06	4.0462e+06	4.64533e+06	3.99298e+06
Pyridoxine	2.54407e+06	1.36731e+06	929140	1.89481e+06	2.83233e+06	1.17788e+06	1861841	1721223	1.765e+06	3049346	5776530	2.40848e+06	693215	667841	865456	977821	1.52967e+06	2.08856e+06	1.81928e+06	3.42909e+06	2.10894e+06	686813	1.47806e+06	794854	2.09373e+06	1.08197e+06	1.25231e+06	1.83161e+06	1.09318e+06	6849114	1.5605e+06	1.19605e+06	1.35022e+06	1.58592e+06	873445	809500	880638	555977	2.20847e+06	1.37107e+06	2242858	1.58947e+06	2.78394e+06	4.32235e+06	3.853e+06	5609140	1.13903e+06	1.67243e+06	2.07631e+06
Pyroglutamic acid	331286336	401006656	392666016	299685408	358511264	413277312	440432352	516295744	458623808	505354688	715288450	511116288	215161728	361614272	362188320	322065696	340961312	255126752	650075200	1328092160	377949984	263326944	360523904	304303584	434691904	291751680	311647168	612705730	342136800	1144804350	289830368	330409472	439079232	401978848	196665520	270956544	289220032	284439808	404394944	265381440	590001660	448796576	522134464	422300096	454524928	882684670	351981216	359974304	325264512
Quercetin 3,7-dirhamnoside	17946080	3277503	4.51057e+06	3.03968e+06	1.78952e+06	4373818	13956916	93748328	2733144	11340082	1.79004e+06	43253360	5.97395e+06	4.91219e+06	4.37894e+06	191101984	3974419	3.98793e+06	5.84804e+06	11801969	3.09793e+06	4.10553e+06	5.21986e+06	5416324	1.95115e+06	6.81778e+06	5979504	11036547	4821353	601515	5.5344e+06	8.36214e+06	71437312	9921149	9124851	4.41194e+06	5339627	6763998	4843052	5.59199e+06	26364438	27531242	1.80378e+06	2808278	11989378	133491080	4540162	3452481	4.03723e+06
Quercetin 3-O-6-O-(rhamnosyl) glucoside 7-O-rhamnoside	649062	85390.3	175500	149387	59059.9	109400	588149	859265	124252	331656	NA	720908	127336	36394.3	130879	164908	233374	47835.8	27213.6	392465	323160	173319	151666	168373	248291	194090	270944	285124	111732	NA	320340	343320	115122	329964	720027	109785	285589	181257	301983	610295	550714	574455	57412.1	82887.9	222784	252195	174868	122077	92799.4
Quercetin 3-O-glucoside 7-O-rhamnoside	264500608	221524064	180525280	198663520	111833224	217167216	161298064	118056640	278998944	228586368	14047865	209670544	230023504	240073296	224825936	12090541	280738880	151249840	230963488	256454176	314862624	190160160	188164032	196155456	397029056	221301952	235698224	154134192	202361872	5.65805e+06	263751616	239681024	170638208	264070048	290921888	179086480	244329760	226503312	279922016	291970784	204509200	238418112	263107696	295804384	255605664	9647045	187622912	214410608	176819088
Quercetin-3-beta-D-glucoside	1.35339e+06	8696683	7762759	4.06192e+06	121683	14449845	1.90116e+06	3.8007e+06	639771	189000	32631.2	2868344	21325588	13153436	709827	5.45541e+06	268735	494795	4.94328e+06	534917	510180	8.29875e+06	361888	742776	2184140	27775472	12841782	858107	529870	61096.8	25116716	17226534	1.57523e+06	21921422	828711	2977510	36393896	591931	379664	304407	1.2023e+06	2010507	1269347	258996	307905	3245077	26185578	1.77214e+06	23320140
Quercitrin	NA	NA	NA	NA	NA	NA	NA	NA	NA	NA	NA	NA	NA	NA	NA	NA	NA	NA	NA	NA	NA	NA	NA	NA	NA	NA	NA	NA	NA	NA	NA	NA	NA	NA	NA	NA	NA	NA	NA	NA	NA	NA	NA	NA	NA	NA	NA	NA	NA
Raffinose	65639036	43962720	85815128	68024864	17320692	63989604	36936344	52786360	45204484	55519928	331883	49487440	72449224	52292252	59307520	59401648	52819360	17816416	6015081	5.94375e+06	56989972	58525816	49299748	66107564	47667080	56710524	68431808	20787162	39850976	60622.8	70251080	61196320	56318888	52274232	21180694	49330896	65330948	53220440	45714528	44375336	27611924	62254936	30083880	18442862	22239460	37078808	48114664	46872580	44490260
Riboflavin	822611	1.36592e+06	989642	1715347	2732041	1.19645e+06	1.03685e+06	1.03343e+06	1.12327e+06	1.13959e+06	14731805	1.61885e+06	852035	732576	1.05613e+06	729939	581340	7405815	3.09271e+06	8711920	1132032	1.19879e+06	2.05559e+06	2.02609e+06	1264738	1.56321e+06	1.43878e+06	4713975	2697249	23791554	2.92714e+06	2.34858e+06	1.20789e+06	3695176	925708	1.91314e+06	1.94614e+06	1.95663e+06	2.09887e+06	1.97428e+06	4.84812e+06	2.53942e+06	2.42304e+06	5045239	6365624	2867033	1468331	1.49438e+06	2866759
Rutin	121504	3.78089e+06	2.2631e+06	3106465	882885	4.75885e+06	1.09093e+06	66910.2	108519	192607	NA	302695	11988033	5.08886e+06	391099	NA	38347	5026814	5402578	635773	298585	3.38703e+06	1.40909e+06	583141	575673	10185118	4937066	865689	688505	33027.2	12324230	4.8533e+06	75059.3	6675232	1.32695e+06	1.72493e+06	19120756	406403	216267	446087	188229	860522	340302	21965.5	21306.8	17226	11927747	889434	14891291
Saccharopine	3645690	18256444	7751262	6.18904e+06	9744805	3.75459e+06	6513213	5.03335e+06	5.64044e+06	4555193	6.08253e+06	3.61437e+06	5.20388e+06	3.01663e+06	3238074	4560100	3265551	4.73979e+06	11678300	1.23764e+06	5.40581e+06	1.81671e+06	5971185	7.12133e+06	4360501	7077187	4692223	14483910	14620760	4877285	5.72367e+06	6185181	6.1159e+06	5.61725e+06	2.82209e+06	6406740	3.25727e+06	10096431	2403515	4.29157e+06	2.317e+06	2.35384e+06	4.88578e+06	4.95144e+06	2.90668e+06	2410813	7.06008e+06	3.07294e+06	5740431
S-Adenosyl-L-Homocysteine	6344092	7.57437e+06	5123960	5.65609e+06	6521681	3.38338e+06	5023446	3.3917e+06	4477231	7.2021e+06	2.20958e+06	6836704	3.29433e+06	3.1421e+06	5.15172e+06	5.39965e+06	7.36631e+06	2.2074e+06	7387546	6492530	5441599	4.10575e+06	6082880	9567946	2.59454e+06	5326254	3.59867e+06	6.4793e+06	5307002	5.4166e+06	4.24516e+06	8364453	7558858	6.66445e+06	7.08444e+06	5090284	5767146	4965273	2.53844e+06	10471754	6272816	8.22565e+06	1.83159e+06	4.03042e+06	4717639	3183294	5674497	5.89411e+06	4.1727e+06
Ser-Ile	730580	2.02132e+06	1.27101e+06	776072	747551	978056	1.71261e+06	729729	794872	385238	7.66905e+06	956512	553892	707230	608506	991056	388094	1072365	3626263	890034	485282	987380	1.08603e+06	745375	890193	1.37865e+06	815935	4652724	2.13765e+06	9277449	1.45646e+06	942464	843615	1.41173e+06	695591	1.60927e+06	934321	1332985	1.20504e+06	979828	896640	708733	1491965	2.62882e+06	642112	1.38893e+06	1.27068e+06	1.28034e+06	1.01514e+06
Serotonine	135093	237800	185790	98036	134770	104471	210027	74354.7	128467	42579.3	895408	88582	87520.7	102550	135184	100973	57750.1	163807	239597	38261.1	44836.8	106923	168267	214271	96633.7	151478	88501.8	347512	150834	299348	146871	148064	96162.3	198129	97028.7	187763	146545	155053	85906.5	104321	86861	110790	131214	206927	40928.7	110362	120382	157488	145723
Ser-Pro	2.01481e+06	3.76903e+06	1.90762e+06	1.23427e+06	2.56953e+06	1.81686e+06	3.16986e+06	1.57836e+06	1.95482e+06	886458	8700443	2.06103e+06	829047	1.37899e+06	1558951	1.62829e+06	1.12276e+06	2.79772e+06	5.61825e+06	1123541	1.41159e+06	1.70558e+06	3.31372e+06	3461731	1.32718e+06	2.74756e+06	1.04083e+06	6.46642e+06	2.94122e+06	22018550	1.65171e+06	3277647	2.14825e+06	2.93572e+06	1.85865e+06	3.46777e+06	1.30315e+06	2.09322e+06	2586946	1.49464e+06	2.04984e+06	2190727	2.7331e+06	5.73551e+06	1256947	2.69534e+06	1.63658e+06	1.35575e+06	1.73077e+06
Ser-Val	1.56787e+06	3.1213e+06	1.82973e+06	1114321	1.37328e+06	1.50116e+06	2.42129e+06	1.10852e+06	1.64241e+06	730936	10609819	1.27739e+06	1010376	1000404	1.18327e+06	1.68222e+06	761292	3.34145e+06	5887995	539008	819050	1419279	1.58383e+06	1.76172e+06	1.22973e+06	2.19015e+06	1428726	6.98913e+06	3.6043e+06	6.64287e+06	2210391	2.08532e+06	1.55491e+06	2.38832e+06	1.33575e+06	2434135	1.79449e+06	2.26905e+06	1.50677e+06	1718598	913237	1.17916e+06	1.60124e+06	2.26763e+06	466208	1.50069e+06	2.20854e+06	2.31401e+06	1.50188e+06
Sphingosine	16814480	8.00979e+06	12192508	8369959	4.04017e+06	10961006	8096964	9707031	8752658	7.26758e+06	2.67953e+06	8889064	12396004	4313768	10070344	14889286	12235511	4.83969e+06	5466757	2.70504e+06	11976806	12304216	10434410	12203641	11598024	13243932	10032320	13537044	9963825	2209091	15460841	15224313	11241744	16229124	11189901	16371334	12647294	15403810	9322509	10032086	10321424	8.29259e+06	15047350	8.22259e+06	9906086	17260190	12992044	11952426	11649278
Suberic acid	739697	937244	8773999	403547	617828	779595	502167	1.03099e+06	572257	839053	1072278	3850045	388400	329391	352236	921688	574595	429976	408710	1.23374e+06	814720	323661	305183	511156	688373	501650	401550	986682	366789	5577184	368236	315101	646782	499577	537375	446853	307475	315985	657029	577709	761663	562987	631324	1.00779e+06	862522	1.17162e+06	329508	495768	483411
Sucrose	139180720	104026280	111740368	94373224	55104988	73870760	106244592	107923696	131329440	111438560	46466.2	88311920	95583080	90493472	86130272	97179512	119645416	56430856	47744656	42542968	131140568	117349080	94110160	125605472	133871008	144184880	111969832	44097588	105722448	83913	183389120	150316736	98876880	135782032	123254936	128785080	139508688	125030192	83043920	95210672	48282520	105554960	79785560	31634904	43019888	103499848	85764432	90240608	76428592
Thr-Ile	1.17925e+06	2.22452e+06	1.49191e+06	1.49644e+06	1.4954e+06	1.47531e+06	2.13996e+06	1.41542e+06	1.18601e+06	715802	10618038	1.52319e+06	882590	1404813	944546	1.50814e+06	744049	2.56731e+06	4.62579e+06	735401	669167	1.40535e+06	1.69562e+06	1.36728e+06	901219	1.71064e+06	918930	7155649	3.13437e+06	8.10248e+06	1.74293e+06	1498106	1426677	2.02656e+06	1.21206e+06	2.00012e+06	1.17074e+06	1.71923e+06	1.86564e+06	1.49024e+06	1.49852e+06	1.50362e+06	2303767	3.79087e+06	859216	1.86622e+06	1.94993e+06	1.6353e+06	1.54556e+06
Thr-Leu	1.46549e+06	2.57559e+06	1.92205e+06	1.70347e+06	1.71719e+06	1.5954e+06	2.83522e+06	1.50972e+06	1.8748e+06	928910	12924482	1.93496e+06	1.23669e+06	1.28759e+06	1.2529e+06	1.79019e+06	779024	5.55183e+06	4.39953e+06	1.59306e+06	1.13796e+06	2.15083e+06	2.13146e+06	1.7411e+06	1.44387e+06	2259017	1.28999e+06	6.68991e+06	3353570	17560200	2341260	2208365	1.5925e+06	2.78195e+06	2.10796e+06	2.91033e+06	1627322	2279864	2.50035e+06	1.71087e+06	2.00088e+06	1.77838e+06	3.04421e+06	5.25917e+06	1.62822e+06	3.19846e+06	2.09692e+06	2.77586e+06	2.07301e+06
Thr-Met	146958	329242	152995	182547	156418	169066	238280	233113	106534	75482.6	838310	174434	70642.1	208061	155695	96226.7	142492	696036	659694	244268	75372.9	336442	299137	218176	147359	277348	82685.7	1.47306e+06	477228	817831	354115	242372	233452	466456	163188	429689	229929	251483	347784	171212	304404	186317	423513	659850	163738	358275	217039	231067	298996
Thr-Phe	551544	1.10946e+06	781605	822252	604637	698477	1.14822e+06	769952	812617	438686	3114130	874719	511845	573246	485645	1.12567e+06	385184	564987	1.60413e+06	1.15353e+06	456915	1.20459e+06	853910	988158	690390	1.11565e+06	613519	2.05231e+06	1.02002e+06	1943972	1335745	1.30444e+06	1.08289e+06	1.30638e+06	979008	1.47898e+06	817187	1163663	1.38346e+06	799703	1.08891e+06	1112574	1.44085e+06	2.18003e+06	753617	1.98017e+06	839548	1.24647e+06	1.18234e+06
Thr-Trp	367499	576958	424161	369217	306945	364964	619572	339061	367648	366417	653220	485152	322540	286344	426477	656454	321283	531689	853372	260610	333054	559357	307971	413847	418626	604455	369354	765248	442779	826958	858262	555938	438660	816799	426436	480228	667925	537461	399552	380559	345972	489765	557245	675897	288807	377119	458419	504531	395724
Thr-Val	1.60068e+06	2.48834e+06	1.60578e+06	1.8612e+06	1898714	1.89174e+06	3.19944e+06	1918757	2178922	1.50851e+06	6.47237e+06	2.05677e+06	1.10242e+06	2.07937e+06	1.46317e+06	2.13065e+06	1.38258e+06	6.09683e+06	5735128	1.59937e+06	1.15481e+06	2946190	2.6459e+06	2112550	1.59536e+06	2.28632e+06	1.17165e+06	7557538	3.55073e+06	6785090	2442298	2147946	1.91103e+06	3.21043e+06	1.86512e+06	2.67035e+06	1.75561e+06	2.42813e+06	3.35204e+06	2.08967e+06	2.328e+06	1.69773e+06	3452867	6694335	1.39064e+06	3345514	2.19109e+06	2223889	2543763
Thymidine	1.52502e+06	2.5709e+06	2.0577e+06	1.28384e+06	454995	1.9548e+06	2.25285e+06	1.86471e+06	1.55846e+06	1.00395e+06	4.64376e+06	455236	1.00676e+06	2.89503e+06	588484	1.30701e+06	1.23127e+06	2248699	8.20973e+06	237992	985933	405746	1.39093e+06	1.37376e+06	1.071e+06	1.97027e+06	1.11268e+06	13894329	7.73128e+06	5.18041e+06	1.51816e+06	1.13769e+06	3.01863e+06	3.53634e+06	1.11516e+06	3.30474e+06	948481	2014338	395236	2.98563e+06	1.14632e+06	717671	1172911	567523	1.35157e+06	538298	3.77943e+06	842330	1.36567e+06
3,5-Dimethoxy-4-hydroxycinnamaldehyde	262803	340318	581733	430603	531122	281119	136813	265922	318912	303326	54318.3	347631	410496	351448	353532	43972.3	184496	796491	311884	390345	250808	266605	597375	434448	320149	507200	442897	274600	326380	160039	844944	731054	156360	390808	382223	421673	753100	356229	261260	276511	343513	110167	236475	523141	510646	234370	463551	265936	447251
zeatin-O-glucoside	NA	NA	NA	NA	NA	NA	NA	NA	26361.8	NA	377652	NA	NA	NA	NA	NA	NA	NA	NA	NA	NA	NA	NA	NA	NA	NA	NA	NA	NA	NA	NA	NA	NA	NA	NA	NA	NA	NA	NA	NA	NA	217366	NA	30039.8	68012.7	NA	NA	NA	NA
Trehalose	19201204	20011232	22398032	21672222	38285368	17872270	21850352	13024887	14839163	20395514	75268528	22559576	12828713	19004170	19648888	18198558	9802251	8315378	22782020	25200128	10946171	16769742	16469598	12096710	10897612	14226504	18401878	21245928	16869184	97398624	9811741	12716526	11136279	12729180	8698151	12591751	11885428	11895683	15826751	8052870	17821874	14178101	19287508	21376838	18970612	24461798	11316967	17102200	17584492
Trp-Arg	574502	420220	181939	54127.3	65711.6	107947	159887	155868	180040	113134	281422	110447	57351.8	94055	94188.9	159044	66606.6	51087.4	563535	70428.9	49080.8	77908.6	79250.3	236058	134331	312534	82988.3	529067	339566	139757	235799	333248	231337	339966	181545	263643	154874	102567	82661.4	172585	72833.7	120950	128786	155905	2884.15	104479	77745.5	87074.8	42039.3
Trp-Asp	723854	997162	970781	581704	824162	801894	817915	837719	950308	693595	2.21951e+06	828654	420609	284979	636440	867669	597894	618858	1.26595e+06	331898	465614	618449	669039	886716	579034	1.01458e+06	410779	948925	594033	1.56176e+06	950453	1063771	790056	1.12424e+06	487488	942026	791222	527263	508925	846516	662790	946023	533022	1.05936e+06	524110	294159	666324	734588	548868
Trp-Glu	751165	1.26917e+06	561173	599001	512615	367246	661218	604059	411289	511773	1.68424e+06	672885	348870	577095	601087	541772	424854	585715	2.112e+06	659470	350758	492378	575949	813545	654551	803814	352135	1.03986e+06	628853	1.91035e+06	713056	666451	647105	1.13737e+06	584816	756321	651212	755715	333288	626172	553701	581770	666044	966341	608864	517986	600920	679272	579549
Trp-Lys	NA	41211	NA	NA	NA	NA	38365.4	NA	55044.6	NA	255699	NA	NA	NA	NA	NA	NA	98753.8	74531	NA	NA	NA	NA	53987.6	NA	51547.2	NA	96800.4	NA	106538	NA	48121.8	NA	48354.6	NA	69104.5	NA	NA	NA	25188.5	NA	20867.2	NA	83124.4	NA	NA	21338.4	NA	32366.4
Trp-Thr	81977.5	151422	95451.4	63593.9	74127.3	46054.4	125473	69060.3	53297.2	56280.5	594583	66012.4	61187.5	86304.1	54401.2	87989.5	62466.3	238544	367111	61844.1	NA	74573.9	71034.6	136641	92359.2	146064	55445.4	280516	129733	1.06078e+06	129227	122542	87946.1	179250	48532.8	156870	92792.7	134057	70328.8	97991.1	100161	79390.5	98915.3	227761	48867.7	41118.4	91391.7	98132.2	86698.6
Tryptophan, N-acetyl-	149828	342114	81674.4	92723.9	86180.7	120844	135383	124683	173739	134424	2027012	96779.8	NA	NA	69424.4	231248	118920	NA	264331	124977	105175	51175.2	37055.8	104640	74110.6	194386	NA	243899	60758.4	477112	69069.7	87658.3	NA	168950	NA	73889.7	52457.8	172911	90167.2	76866.1	101867	NA	73020.6	80861.2	41294.7	197730	116741	91649.7	165026
Tyr-Arg	132181	312696	218316	31507.6	151593	196018	455913	166205	317816	148552	1.99888e+06	162870	97754.2	163419	179564	193090	151399	515889	786892	155526	41529.8	161577	164363	317728	181741	323528	138622	431651	212811	NA	219293	387098	180486	426276	144012	376984	267632	180673	233374	202687	118919	225206	178070	715081	96020.4	183543	181553	158308	200668
Tyr-Asn	252467	704128	528804	292037	480392	427218	866094	339063	559963	213416	3.23672e+06	490351	293044	237406	294372	472175	252451	1.36662e+06	1.63234e+06	535182	355149	274884	518932	705676	535508	609347	233048	1.28581e+06	695217	585472	458614	832943	415362	864682	636292	978461	405229	598326	674906	605699	522603	350548	590919	1328240	379576	1.1485e+06	518365	423720	399188
Tyr-Gln	1.27531e+06	2.15989e+06	1281107	686651	616485	1.27849e+06	2.01687e+06	1.20697e+06	1.95757e+06	766263	5.22491e+06	1.30548e+06	739026	719981	932374	982328	851388	1.39104e+06	3.80596e+06	842666	795309	550754	1.32341e+06	2.51457e+06	1.21077e+06	2.1721e+06	657788	2368484	1.42316e+06	770646	1.07307e+06	2.52725e+06	1.76854e+06	2.24417e+06	1.29851e+06	2.88915e+06	1.4419e+06	1.14636e+06	881154	1.46819e+06	799014	1315844	1.12241e+06	1.19405e+06	653386	1.18081e+06	1.12839e+06	718580	651441
Tyr-Ile	145517	692673	506983	401689	273436	252003	770228	280860	329709	211407	3.8406e+06	496844	269087	271135	277172	427278	164196	334046	936111	259691	160282	308496	482808	370399	590882	518256	289165	809353	468542	1.40645e+06	293744	287905	245485	396610	284554	594378	353416	509253	494318	318322	239949	305223	612217	1.11692e+06	104399	183940	481480	339049	490478
Tyr-Lys	NA	77444.7	NA	NA	28625.2	77347.9	98672.7	NA	105354	NA	798160	NA	64282.3	NA	NA	52320.8	30739.5	283468	217100	NA	NA	26981.5	59516.5	105244	67641.2	134893	47571.1	154090	129388	111761	77401.5	155943	37677.6	169909	NA	172761	48914.8	39385.6	34481	132562	36185.1	40683.1	88063.6	191331	NA	NA	45499.8	54953.5	58664.5
Tyr-Met	150321	568009	280361	151989	96270.9	286570	209681	102018	91225.3	46240	739863	111596	186332	122823	113377	62029.4	30782.3	300694	874322	35313.1	NA	118591	300132	968246	165455	490842	69007.4	600520	580767	369926	250349	909156	131212	562981	143644	1.29611e+06	621039	156660	154831	141016	108604	122184	223917	332347	70939.4	167832	210866	80607.5	275201
Tyr-Phe	122968	312266	179626	142021	29013	81828.5	299643	116084	200357	120807	1517413	133208	172325	83701.3	72701.6	249329	43267.7	NA	394984	56546.3	56320.9	121944	187371	227857	189675	293523	160983	458863	407194	317016	186945	354494	219065	230334	339587	363553	222973	242037	261340	152672	60694.5	159366	302458	282424	23703.2	457499	237851	212325	205483
Tyr-Ser	416050	756973	602087	318101	373566	396855	865128	373728	624743	316536	2.67264e+06	572002	339463	397219	349936	552976	287873	795031	1.69868e+06	639018	264605	415232	477401	789864	717144	706056	417995	861454	563419	870671	675870	801364	417612	858281	457238	1.02127e+06	606769	616457	404369	612601	494987	410044	611771	916052	297623	439852	554012	566309	430746
Tyr-Tyr	75825.9	204616	99914.7	107789	116951	67933.2	164217	56837.6	84195.4	106866	1.32552e+06	103395	80557.9	106615	96012.9	155563	54520.4	179480	429027	97125.9	38198.4	116753	119886	133628	118086	174428	106647	283684	138078	430096	147644	142223	97179.3	226679	186994	202429	120634	177139	156928	104857	105427	148262	146103	350508	65885.1	297130	112863	172367	110578
Tyr-Val	384948	831446	754936	354686	259234	479173	790822	433828	574988	214108	2.99494e+06	540507	482023	385208	362488	574732	284641	361904	1.50247e+06	329894	259040	469833	556912	747286	609958	881936	294778	1.2079e+06	786370	1.71929e+06	535223	792389	457531	823695	357419	908259	506159	719654	532149	463710	536900	367299	733784	1.23807e+06	216429	473370	588216	611892	454983
Uridine 5'-monophosphate	166370	2.15118e+06	74.6479	844057	1115969	1.01353e+06	121881	126789	62003.3	330188	702347	176149	3.26438e+06	31724.7	2051509	327.66	458.599	1694791	1.04241e+06	2.16684e+06	214330	1.22982e+06	471141	81.8815	436.679	2.57847e+06	451948	1512920	568288	4.15211e+06	10.5815	3.30906e+06	35245.7	458470	4468.66	92977.3	89010.8	45.3941	597921	1707.6	566966	153942	631275	1.7516e+06	666506	988989	3.24288e+06	245379	2259152
Urocanic acid	9123761	2.54627e+06	2.65071e+06	3707790	1.81492e+06	2.04469e+06	5.46157e+06	5189434	1.72285e+06	3263574	17955756	3.56114e+06	2.91809e+06	1.62824e+06	5.85644e+06	2626116	2.70162e+06	2798440	6.43511e+06	3190868	2863697	5487741	3577424	3.17952e+06	5.34206e+06	3422974	1.99976e+06	3263424	1.75164e+06	17046378	2.82153e+06	2358248	2.7217e+06	3.73696e+06	2.74031e+06	2.29321e+06	3820500	3.21908e+06	2.92622e+06	2.11142e+06	5888834	3.52244e+06	2.62858e+06	5.05647e+06	2448284	4.07598e+06	3776528	3.52594e+06	3.32551e+06
Val-Ala	2.02813e+06	3.78216e+06	2138383	2.25478e+06	3.4079e+06	2.24038e+06	4.42308e+06	2.63346e+06	3.95177e+06	2.20443e+06	32495922	2.98721e+06	1.56161e+06	2.4706e+06	1.59056e+06	3.37303e+06	1.70977e+06	4787670	8.19756e+06	2.49441e+06	1.49315e+06	2.98869e+06	3.04473e+06	2331315	3.15049e+06	3273780	2.35005e+06	9888383	4.32958e+06	14991897	3106801	2.99455e+06	2.57546e+06	4192762	2450752	3.80166e+06	2348268	2.69593e+06	3767758	2.8155e+06	2999645	2.64755e+06	5165669	6212652	1.5491e+06	5464616	3.07539e+06	2702766	3.53861e+06
Val-Asn	464391	796355	631914	586041	681900	849938	1.90762e+06	893325	1.92388e+06	798503	5046483	848593	244758	502528	445130	877038	555114	1.11138e+06	2135062	751570	781388	802430	652439	828908	920971	536635	1.08742e+06	1.59184e+06	843582	2.38858e+06	936457	627838	529930	972650	1.01161e+06	754518	671434	537727	1360331	608936	1.13705e+06	415491	1.69203e+06	1.95195e+06	791285	732398	863872	862204	1.20324e+06
Val-Asp	2.91251e+06	4339460	2.89691e+06	2721759	3450945	2.80842e+06	5.2673e+06	2.66483e+06	3.50808e+06	2.66136e+06	14751715	3421609	1.6479e+06	2.91015e+06	2.8919e+06	4.3702e+06	2.31015e+06	2.90318e+06	9540535	1.47052e+06	1.59966e+06	2.48364e+06	2.3125e+06	3.24906e+06	2.68711e+06	3138778	2.24984e+06	4.77984e+06	3.4418e+06	11924308	3.56033e+06	2.44818e+06	3041018	4375129	3.41607e+06	3685280	3.28052e+06	2520695	2.27849e+06	3487137	3.14054e+06	2.65474e+06	2867886	4871736	2.47938e+06	2.4305e+06	3462477	2997613	2.84939e+06
Val-Glu	5.72528e+06	9915637	6281777	5.11522e+06	4.561e+06	5.68005e+06	10141176	5844067	8428127	6.62765e+06	41894524	7.17691e+06	4.27294e+06	4.37339e+06	5.11197e+06	8564545	3.95386e+06	8988484	16920972	5309449	5858616	6487313	4997421	5899341	7.7514e+06	8200301	5859472	13944482	7174968	27804060	8611646	7435509	7184388	10416155	8911437	7002304	7330534	5547837	6050736	7.01862e+06	5.95414e+06	6.00909e+06	8574342	9735428	5147717	10382313	7388477	7715150	6504637
Val-Gly	1.36161e+06	2.9525e+06	1.80102e+06	1.37559e+06	1.20848e+06	1.69353e+06	4287731	1.78046e+06	2.4792e+06	1.75008e+06	24193936	2105095	827100	2.28895e+06	1.05045e+06	2.18547e+06	1.25821e+06	5.3173e+06	10243987	1174293	1.02059e+06	1.01741e+06	1.58093e+06	1.89243e+06	2.36674e+06	1895741	1.36862e+06	8103669	3.52838e+06	14013132	2.02002e+06	1.55119e+06	1.66442e+06	2.80278e+06	1.75725e+06	2.67999e+06	1.47232e+06	1.93035e+06	1.75417e+06	2.06931e+06	2.23288e+06	1173744	2699232	3.39581e+06	1.56007e+06	2.69127e+06	2.15705e+06	1983058	1.82787e+06
Val-Ile	1.39082e+06	2.24672e+06	1.54048e+06	1.30267e+06	1.25542e+06	1.44448e+06	2.29639e+06	1.23899e+06	1.69049e+06	960031	29818168	1.48677e+06	1.08962e+06	1.05249e+06	858968	1.83372e+06	715337	1.55353e+06	3281755	840295	815394	1.35157e+06	1516968	1.00637e+06	1.33656e+06	1796592	1.17955e+06	5.09706e+06	2.37156e+06	6403524	1752725	1.93108e+06	1.28813e+06	1.70946e+06	949057	2193501	1027839	1.56426e+06	1385715	1.40864e+06	1.16972e+06	1.57668e+06	2.22274e+06	2.82268e+06	748102	2638248	2641435	2008114	1.74263e+06
Val-Leu	1307076	2557137	1.75979e+06	2.09532e+06	3228382	1.55475e+06	2.90835e+06	1.52082e+06	2764452	1.52816e+06	33018248	2.37569e+06	1.5059e+06	1.59985e+06	1.02934e+06	2.52775e+06	768005	8.26144e+06	4.04038e+06	2.74949e+06	976856	2.0522e+06	2.23793e+06	1.34358e+06	2714764	1.70944e+06	1703307	6.38744e+06	2406742	38596244	1932909	2.08653e+06	1.31528e+06	2326823	2417056	2.56168e+06	1.39683e+06	1873089	3.63996e+06	1.4575e+06	2604199	2356122	3.86816e+06	9817063	2.27949e+06	5.55255e+06	2.44734e+06	2490828	3.09696e+06
Val-Lys	NA	150257	82274.3	76363.7	NA	82377.7	NA	88313.9	161108	2.61993e+06	NA	92462.9	125446	54110.1	NA	164186	109707	70895.3	NA	NA	3.935e+06	44718.4	53444.5	114651	2.84956e+06	55766.1	470755	141795	111838	NA	64899.3	275828	130287	NA	NA	138813	207477	NA	950075	NA	NA	NA	3.28693e+06	505738	NA	NA	123176	NA	186270
Val-Met	175536	407804	221897	206153	394282	166188	300067	229906	85589.8	111626	3.63124e+06	233146	62839.6	197592	101510	94950.1	150180	606916	662400	496509	87046.2	304954	390148	182041	140017	228199	70860.4	1.15656e+06	389330	1872964	237551	232540	249404	377026	144794	432366	99445.9	229591	541723	209340	372645	291874	563434	1.23595e+06	305444	908889	193486	257770	407511
Val-Phe	658194	1.27924e+06	849837	1.37474e+06	1.15857e+06	883998	1626852	989684	1.61067e+06	1.27882e+06	13411380	1129275	659320	868072	518096	1.57441e+06	451440	717811	1.4559e+06	661505	663789	1.67393e+06	1.24367e+06	750074	1.68711e+06	1.12183e+06	1111468	2743977	1.32606e+06	3.1446e+06	1.23203e+06	1.32215e+06	743850	1.41664e+06	1.26007e+06	1.35731e+06	902596	1084170	2.12448e+06	931567	1049495	1.62509e+06	2.3299e+06	2.98382e+06	729084	3.69687e+06	1.70232e+06	1.57264e+06	2283720
Val-Pro	NA	NA	NA	NA	NA	NA	NA	NA	NA	NA	86704.3	NA	NA	NA	NA	NA	NA	NA	NA	NA	NA	NA	NA	NA	NA	NA	NA	NA	NA	NA	NA	NA	NA	NA	NA	NA	NA	NA	NA	NA	NA	NA	NA	NA	NA	NA	NA	NA	NA
Val-Tyr	460362	713738	427797	365316	554581	500643	726072	359283	689936	443103	7829322	382507	361112	273181	355341	665566	257976	1.23601e+06	863943	298368	452775	607838	427158	515581	560783	826419	502882	899771	443056	2.7232e+06	770638	803086	460845	961312	1.19154e+06	663333	646846	443160	486512	390955	410017	599784	563624	1.2607e+06	292503	919426	675383	632154	544232
zeatin	3.20737e+06	1.80334e+06	3131162	2372734	1.21315e+06	2123442	3.43133e+06	2910899	3351801	4.23009e+06	335052	3987706	3.40778e+06	1.45778e+06	2.21245e+06	5578944	2.99405e+06	2.29724e+06	1.30092e+06	3.90751e+06	3.46663e+06	2.47481e+06	2.83404e+06	2485915	5.05467e+06	2669637	2357285	2020048	1.77281e+06	453639	3816520	2895093	3.50075e+06	2.71221e+06	5.69679e+06	1.63942e+06	2.27429e+06	3.29619e+06	2.96308e+06	3.2187e+06	3.19869e+06	3.37377e+06	4755850	2.6621e+06	2.04762e+06	9583547	2003366	3.77134e+06	2.20537e+06
[truncated: 422 more columns]
